# Supplementary material for: Genetic Variants of TPCN2 Associated with Type 2 Diabetes Risk in the Chinese Population
Source: PLoS One. 2016 Feb 26;11(2):e0149614. doi: 10.1371/journal.pone.0149614 (PMC4769022; doi:10.1371/journal.pone.0149614)
Supplement: S2 Dataset — (XLSX) [file pone.0149614.s002.xlsx]

## Sheet: Control
Sample Id	ID	Sex	Age	rs3829241	rs1551305	rs3750965	rs35264875	rs267603153	rs267603154
P1_I I1	C1	2	49	A A	? ?	A G	A A	C C	C C
P3_I I5	C10	1	72	A A	? ?	A G	A A	C C	C C
P3_K K2	C100	1	68	A G	G G	A A	A A	C C	C C
P4_c c8	C1000	2	45	G G	G G	A G	A A	C C	C C
P2_c c9	C1001	1	64	G G	G G	A A	A A	C C	C C
P4_c c9	C1002	1	84	G G	G G	A A	A A	C C	C C
P2_c c10	C1003	2	69	A G	G G	A G	A A	C C	C C
P4_c c10	C1004	1	51	G G	G G	A A	A A	C C	C C
P2_c c11	C1005	2	54	G G	G G	A G	A A	C C	C C
P4_c c11	C1006	1	58	G G	G G	A A	A A	C C	C C
P2_c c12	C1007	2	59	G G	A G	A G	A A	C C	C C
P4_c c12	C1008	1	53	G G	A G	A A	A A	C C	C C
P1_d d1	C1009	1	43	A G	G G	A G	A A	C C	C C
P3_K K3	C101	1	67	A G	A A	A A	A A	C C	C C
P1_K K3	C101	2	66	A G	A A	A A	A A	C C	C C
P3_d d1	C1010	1	43	G G	G G	A A	A A	C C	C C
P1_d d2	C1011	1	64	G G	G G	A A	A A	C C	C C
P3_d d2	C1012	2	64	G G	G G	A A	A A	C C	C C
P1_d d3	C1013	2	56	G G	G G	A A	A A	C C	C C
P3_d d3	C1014	1	66	G G	G G	A G	A A	C C	C C
P1_d d4	C1015	2	66	G G	G G	G G	A A	C C	C C
P3_d d4	C1016	2	60	G G	G G	A G	A A	C C	C C
P1_d d5	C1017	1	66	G G	G G	A A	A A	C C	C C
P3_d d5	C1018	1	71	G G	G G	A A	A A	C C	C C
P1_d d6	C1019	1	59	A G	G G	A A	A A	C C	C C
P3_d d6	C1020	2	83	G G	G G	A A	A A	C C	C C
P1_d d7	C1021	1	80	G G	G G	A G	A A	C C	C C
P3_d d7	C1022	2	68	G G	G G	A G	A A	C C	C C
P1_d d8	C1023	1	63	G G	A G	A G	A A	C C	C C
P3_d d8	C1024	2	66	G G	A G	A G	A A	C C	C C
P1_d d9	C1025	1	57	G G	G G	A G	? ?	C C	C C
P3_d d9	C1026	1	61	G G	G G	A G	A A	C C	C C
P1_d d10	C1027	2	88	A G	G G	A A	A A	C C	C C
P3_d d10	C1028	1	69	G G	G G	A A	A A	C C	C C
P1_d d11	C1029	1	53	G G	G G	A A	A A	C C	C C
P1_K K4	C103	2	61	A G	A G	A G	A A	C C	C C
P3_d d11	C1030	1	80	G G	G G	A A	A A	C C	? ?
P1_d d12	C1031	2	50	G G	G G	G G	A A	C C	C C
P3_d d12	C1032	2	52	A G	A A	A G	A A	C C	C C
P2_d d1	C1033	2	56	G G	G G	A G	A A	C C	C C
P4_d d1	C1034	1	48	G G	G G	A G	A A	C C	C C
P2_d d2	C1035	1	24	G G	G G	A G	A A	C C	C C
P4_d d2	C1036	1	44	G G	G G	A G	A A	C C	C C
P2_d d3	C1037	2	27	G G	G G	A G	A A	C C	C C
P4_d d3	C1038	1	40	G G	A G	A G	A A	C C	C C
P2_d d4	C1039	2	85	G G	A G	A A	A A	C C	C C
P3_K K4	C104	1	69	A G	A A	A A	A A	C C	C C
P4_d d4	C1040	1	46	G G	G G	A A	A A	C C	C C
P2_d d5	C1041	1	46	G G	G G	A A	A A	C C	C C
P4_d d5	C1042	1	73	G G	G G	A A	A A	C C	C C
P2_d d6	C1043	1	74	G G	G G	A G	A A	C C	C C
P4_d d6	C1044	2	72	G G	G G	A A	A A	C C	C C
P2_d d7	C1045	1	58	A G	A A	A A	A A	C C	C C
P4_d d7	C1046	1	60	G G	G G	A A	A A	C C	C C
P2_d d8	C1047	1	30	G G	G G	A A	A A	C C	C C
P4_d d8	C1048	2	43	G G	A G	A A	A A	C C	C C
P2_d d9	C1049	1	48	A G	A A	A A	A A	C C	C C
P1_K K5	C105	2	59	A G	A G	A A	A A	C C	C C
P4_d d9	C1050	1	38	G G	A G	A G	A A	C C	C C
P2_d d10	C1051	1	31	G G	G G	A A	A A	C C	C C
P4_d d10	C1051	1	70	G G	G G	A A	A A	C C	C C
P2_d d11	C1053	2	61	G G	G G	A G	A A	C C	C C
P4_d d11	C1054	1	31	G G	G G	A G	A A	C C	C C
P2_d d12	C1055	1	51	G G	G G	A A	A A	C C	C C
P4_d d12	C1056	1	49	A G	G G	A A	A A	C C	C C
P1_e e1	C1057	1	76	G G	G G	A A	A A	C C	C C
P3_e e1	C1058	1	45	G G	G G	A A	A A	C C	C C
P1_e e2	C1059	2	57	G G	G G	A G	A A	C C	C C
P3_K K5	C106	2	66	A G	A A	A A	A A	C C	C C
P3_e e2	C1060	1	47	G G	G G	A G	A A	C C	C C
P1_e e3	C1061	2	48	G G	A G	A G	A A	C C	C C
P3_e e3	C1062	2	60	G G	A G	A A	A A	C C	C C
P1_e e4	C1063	1	65	G G	G G	G G	A A	C C	C C
P3_e e4	C1064	1	64	G G	G G	A G	A A	C C	C C
P1_e e5	C1065	1	46	A G	A G	A G	A A	C C	C C
P3_e e5	C1066	2	54	G G	G G	A A	A A	C C	C C
P1_e e6	C1067	2	57	G G	G G	A A	A A	C C	C C
P3_e e6	C1068	2	45	G G	G G	A G	A A	C C	C C
P1_e e7	C1069	2	76	G G	G G	A G	A A	C C	C C
P1_K K6	C107	1	77	A G	G G	A A	A A	C C	C C
P3_e e7	C1070	1	51	G G	G G	A A	A A	C C	C C
P1_e e8	C1071	1	44	A G	A G	A G	A A	C C	C C
P3_e e8	C1072	1	41	G G	G G	A G	A A	C C	C C
P1_e e9	C1073	1	44	G G	G G	A A	A A	C C	C C
P3_e e9	C1074	1	45	G G	G G	A A	A A	C C	C C
P1_e e10	C1075	1	37	G G	G G	A A	A A	C C	C C
P3_e e10	C1076	2	62	G G	G G	A A	A A	C C	C C
P1_e e11	C1077	1	55	G G	G G	A A	A A	C C	C C
P3_e e11	C1078	2	76	G G	A G	A A	? ?	C C	C C
P1_e e12	C1079	1	37	G G	A G	A G	A A	C C	C C
P3_K K6	C108	1	66	A G	G G	A A	A A	C C	C C
P3_e e12	C1080	1	45	A G	G G	A G	A A	C C	C C
P2_e e1	C1081	2	51	G G	G G	A A	A A	C C	C C
P4_e e1	C1082	1	47	G G	G G	A G	A A	C C	C C
P2_e e2	C1083	2	59	G G	G G	A G	A A	C C	C C
P4_e e2	C1084	2	56	A G	G G	A A	A A	C C	C C
P2_e e3	C1085	1	38	G G	G G	A G	A A	C C	C C
P4_e e3	C1086	1	39	G G	G G	A G	A A	C C	C C
P2_e e4	C1087	1	42	G G	G G	A A	A A	C C	C C
P4_e e4	C1088	2	57	G G	G G	A A	A A	C C	C C
P2_e e5	C1089	2	32	G G	G G	A A	A A	C C	C C
P1_K K7	C109	1	54	A G	G G	A A	A A	C C	C C
P4_e e5	C1090	1	38	G G	G G	A G	A A	C C	C C
P2_e e6	C1091	1	29	A G	G G	A A	A A	C C	C C
P4_e e6	C1092	2	62	G G	G G	A A	A A	C C	C C
P2_e e7	C1093	1	41	G G	G G	A G	A A	C C	C C
P4_e e7	C1094	1	55	G G	G G	A G	A A	C C	C C
P2_e e8	C1095	1	28	G G	A G	A G	A A	C C	C C
P4_e e8	C1096	2	40	G G	A G	A A	A A	C C	C C
P2_e e9	C1097	1	56	A G	G G	A G	A A	C C	C C
P4_e e9	C1098	2	62	G G	G G	A G	A A	C C	C C
P2_e e10	C1099	1	58	G G	G G	A G	A A	C C	C C
P1_I I6	C11	1	75	A A	? ?	A A	A A	C C	C C
P3_K K7	C110	1	69	A G	A A	A G	A A	C C	C C
P4_e e10	C1100	2	56	G G	G G	A G	A A	C C	C C
P2_e e11	C1101	1	38	G G	G G	A A	A A	C C	C C
P4_e e11	C1102	1	58	G G	G G	A A	A A	C C	C C
P2_e e12	C1103	1	60	G G	G G	A A	A A	C C	C C
P4_e e12	C1104	2	54	G G	G G	A A	A A	C C	C C
P1_f f1	C1105	1	64	G G	G G	A A	A A	C C	C C
P3_f f1	C1106	1	46	G G	G G	A A	A A	C C	C C
P1_f f2	C1107	2	47	G G	G G	A A	A A	C C	C C
P3_f f2	C1108	2	61	G G	G G	A G	A A	C C	C C
P1_f f3	C1109	1	48	G G	A G	A A	A A	C C	C C
P1_K K8	C111	1	77	A A	G G	A G	A A	C C	C C
P3_f f3	C1110	2	40	G G	A G	A G	A A	C C	C C
P1_f f4	C1111	2	40	G G	G G	A A	A A	C C	C C
P3_f f4	C1112	1	54	A G	G G	A G	A A	C C	C C
P1_f f5	C1113	1	44	G G	G G	A G	? ?	C C	C C
P3_f f5	C1114	2	47	G G	G G	A G	A A	C C	C C
P1_f f6	C1115	1	27	G G	G G	A G	A A	C C	C C
P3_f f6	C1116	1	44	G G	G G	A G	A A	C C	C C
P1_f f7	C1117	2	29	G G	G G	A G	A A	C C	C C
P3_f f7	C1118	2	56	G G	G G	A A	A A	C C	C C
P1_f f8	C1119	1	73	G G	A G	A G	A A	C C	C C
P3_K K8	C112	1	57	A A	G G	A G	A A	C C	C C
P3_f f8	C1120	1	55	G G	A G	A G	A A	C C	C C
P1_f f9	C1121	2	56	G G	G G	A A	A A	C C	C C
P3_f f9	C1122	1	65	G G	G G	A A	A A	C C	C C
P1_f f10	C1123	2	55	G G	G G	A G	A A	C C	C C
P3_f f10	C1124	1	31	G G	G G	A G	A A	C C	C C
P1_f f11	C1125	1	45	G G	G G	A G	A A	C C	C C
P3_f f11	C1126	2	44	G G	G G	A A	A A	C C	C C
P1_f f12	C1127	2	83	G G	G G	A A	A A	C C	C C
P3_f f12	C1128	1	57	A G	G G	A G	A A	C C	C C
P2_f f1	C1129	1	66	G G	A G	A G	A A	C C	C C
P1_K K9	C113	1	39	A A	A A	A G	A A	C C	C C
P4_f f1	C1130	2	62	G G	A G	A G	A A	C C	C C
P2_f f2	C1131	1	32	G G	G G	A G	A A	C C	C C
P4_f f2	C1132	2	45	G G	G G	A G	A A	C C	C C
P2_f f3	C1133	2	44	G G	G G	A A	A A	C C	C C
P4_f f3	C1134	1	36	G G	G G	A A	A A	C C	C C
P2_f f4	C1135	2	54	G G	G G	A A	A A	C C	C C
P4_f f4	C1136	1	69	G G	G G	A A	A A	C C	C C
P2_f f5	C1137	2	50	G G	G G	A A	A A	C C	C C
P4_f f5	C1138	1	45	G G	G G	A A	A A	C C	C C
P2_f f6	C1139	1	48	G G	G G	A A	A A	C C	C C
P3_K K9	C114	2	43	A A	A A	A G	A A	C C	C C
P4_f f6	C1140	1	53	G G	G G	A G	A A	C C	C C
P2_f f7	C1141	1	43	G G	G G	A A	A A	C C	C C
P4_f f7	C1142	1	28	G G	G G	A A	A A	C C	C C
P2_f f8	C1143	2	69	G G	G G	A A	A A	C C	? ?
P4_f f8	C1144	2	43	G G	G G	A G	A A	C C	C C
P2_f f9	C1145	1	48	G G	G G	A A	A A	C C	C C
P4_f f9	C1146	2	54	A G	A G	A G	A A	C C	C C
P2_f f10	C1147	1	52	G G	G G	A G	A A	C C	C C
P4_f f10	C1148	2	68	G G	G G	A G	A A	C C	C C
P2_f f11	C1149	2	64	G G	G G	A G	A A	C C	C C
P1_K K10	C115	1	59	A G	A A	A A	A A	C C	C C
P4_f f11	C1150	1	52	G G	G G	A G	A A	C C	C C
P4_f f12	C1151	1	22	G G	G G	A A	A A	C C	C C
P2_f f12	C1151	2	46	G G	G G	A A	A A	? ?	C C
P1_g g1	C1153	2	49	G G	G G	A A	A A	C C	C C
P3_g g1	C1154	1	57	G G	A G	A G	A A	C C	C C
P1_g g2	C1155	1	74	G G	A G	A G	A A	C C	C C
P3_g g2	C1156	1	56	G G	G G	A G	A A	C C	C C
P1_g g3	C1157	2	67	G G	G G	G G	A A	C C	C C
P3_g g3	C1158	1	41	G G	G G	A G	A A	C C	C C
P1_g g4	C1159	1	62	G G	G G	A G	A A	C C	C C
P3_K K10	C116	2	67	A G	A G	A A	A A	C C	C C
P3_g g4	C1160	2	67	G G	G G	A G	A A	C C	C C
P1_g g5	C1161	2	75	G G	G G	A A	A A	C C	C C
P3_g g5	C1162	2	72	G G	G G	A A	A A	C C	C C
P1_g g6	C1163	1	75	G G	G G	A A	A A	C C	C C
P3_g g6	C1164	2	71	G G	G G	A A	A A	C C	C C
P1_g g7	C1165	1	82	G G	G G	A A	A A	C C	C C
P3_g g7	C1166	2	88	G G	G G	A G	A A	C C	C C
P1_g g8	C1167	2	68	G G	G G	A G	A A	C C	C C
P3_g g8	C1168	1	51	G G	G G	A A	A A	C C	C C
P1_g g9	C1169	2	73	G G	A G	A A	A A	C C	C C
P1_K K11	C117	2	67	A G	A A	A G	A A	C C	C C
P3_g g9	C1170	1	77	G G	A G	A A	A A	C C	C C
P1_g g10	C1171	1	58	G G	G G	A A	A A	C C	C C
P3_g g10	C1172	2	53	G G	G G	A A	A A	C C	C C
P1_g g11	C1173	2	84	G G	G G	A A	A A	C C	C C
P3_g g11	C1174	2	79	G G	G G	G G	A A	C C	C C
P1_g g12	C1175	1	67	G G	G G	A A	A A	C C	C C
P3_g g12	C1176	2	87	G G	G G	A A	A A	C C	C C
P2_g g1	C1177	1	55	G G	A G	A G	A A	C C	C C
P4_g g1	C1178	2	78	G G	A G	A G	A A	C C	C C
P2_g g2	C1179	2	56	G G	G G	A A	A A	C C	C C
P3_K K11	C118	2	77	A G	A A	A G	A A	C C	C C
P4_g g2	C1180	1	62	G G	G G	A G	A A	C C	C C
P2_g g3	C1181	1	68	G G	G G	A G	A A	C C	C C
P4_g g3	C1182	2	65	G G	G G	A A	A A	C C	C C
P2_g g4	C1183	2	70	G G	G G	A A	A A	C C	C C
P4_g g4	C1184	2	74	G G	G G	A G	A A	C C	C C
P2_g g5	C1185	1	50	A G	A G	A G	A A	C C	C C
P4_g g5	C1186	1	67	G G	G G	A G	A A	C C	C C
P2_g g6	C1187	2	66	G G	G G	A G	A A	C C	C C
P4_g g6	C1188	1	45	G G	G G	A G	A A	C C	C C
P2_g g7	C1189	1	68	G G	G G	A G	A A	C C	C C
P1_K K12	C119	2	54	A G	A G	A A	A A	C C	C C
P4_g g7	C1190	2	66	G G	G G	A A	A A	C C	C C
P2_g g8	C1191	2	70	G G	G G	A A	A A	C C	C C
P4_g g8	C1192	1	57	G G	G G	A G	A A	C C	C C
P2_g g9	C1193	2	36	G G	G G	A G	A A	C C	C C
P4_g g9	C1194	2	53	G G	G G	A G	A A	C C	C C
P2_g g10	C1195	1	23	G G	A G	A G	A A	C C	C C
P4_g g10	C1196	2	70	G G	A G	A A	A A	C C	C C
P2_g g11	C1197	1	45	G G	G G	A A	A A	C C	C C
P4_g g11	C1198	2	67	G G	G G	A A	A A	C C	C C
P2_g g12	C1199	1	61	A G	G G	A G	A A	C C	C C
P3_I I6	C12	2	71	A G	? ?	A G	A A	C C	C C
P3_K K12	C120	1	68	A G	A A	A G	A A	C C	C C
P4_g g12	C1200	2	59	G G	G G	A A	A A	C C	C C
P1_h h1	C1201	1	73	G G	G G	A A	A A	C C	C C
P3_h h1	C1202	2	27	G G	G G	A A	A A	C C	C C
P1_h h2	C1203	1	66	G G	G G	A A	A A	C C	C C
P3_h h2	C1204	1	51	G G	G G	A A	A A	C C	C C
P1_h h3	C1205	2	68	G G	G G	A G	A A	C C	C C
P3_h h3	C1206	1	73	G G	G G	A G	A A	C C	C C
P1_h h4	C1207	2	72	G G	G G	A G	A A	C C	C C
P3_h h4	C1208	1	67	G G	G G	G G	A A	C C	C C
P1_h h5	C1209	2	62	G G	G G	A A	A A	C C	C C
P2_K K1	C121	1	41	A G	A A	A A	A A	C C	C C
P3_h h5	C1210	2	76	G G	G G	A G	A A	C C	C C
P1_h h6	C1211	2	34	G G	G G	A G	A A	C C	C C
P3_h h6	C1212	2	53	G G	G G	A G	A A	C C	C C
P1_h h7	C1213	1	72	G G	G G	A G	A A	C C	C C
P3_h h7	C1214	1	69	G G	A A	A G	A A	C C	C C
P1_h h8	C1215	2	22	G G	A A	A A	A A	C C	C C
P3_h h8	C1216	1	30	G G	G G	A G	A A	C C	C C
P1_h h9	C1217	1	51	G G	G G	A G	A A	C C	C C
P3_h h9	C1218	1	45	G G	G G	A G	A A	C C	C C
P1_h h10	C1219	2	62	G G	G G	A A	A A	C C	C C
P4_K K1	C122	1	70	A G	A A	A A	A A	C C	C C
P3_h h10	C1220	2	36	G G	G G	A A	A A	C C	C C
P1_h h11	C1221	1	68	A G	A A	A A	A A	C C	C C
P3_h h11	C1222	2	47	G G	G G	A G	A A	C C	C C
P1_h h12	C1223	1	70	G G	A G	A A	A A	C C	C C
P3_h h12	C1224	1	75	G G	A G	A A	A A	C C	C C
P2_h h1	C1225	2	67	G G	G G	A G	A A	C C	C C
P4_h h1	C1226	1	68	G G	G G	A G	A A	C C	C C
P2_h h2	C1227	1	59	G G	G G	A A	A A	C C	C C
P4_h h2	C1228	2	58	G G	G G	A A	A A	C C	C C
P2_h h3	C1229	2	78	G G	A A	A A	A A	C C	C C
P2_K K2	C123	2	55	A G	A A	A A	A A	C C	C C
P4_h h3	C1230	1	65	G G	A A	A A	A A	C C	C C
P2_h h4	C1231	2	34	G G	G G	A A	A A	C C	C C
P4_h h4	C1232	1	65	G G	G G	A G	A A	C C	C C
P2_h h5	C1233	2	76	G G	G G	A G	A A	C C	C C
P4_h h5	C1234	2	58	G G	G G	A G	A A	C C	C C
P2_h h6	C1235	1	77	G G	G G	A G	A A	C C	C C
P4_h h6	C1236	2	62	G G	G G	A G	A A	C C	C C
P2_h h7	C1237	2	57	G G	G G	A G	A A	C C	C C
P4_h h7	C1238	2	41	G G	G G	A A	A A	C C	C C
P2_h h8	C1239	1	62	G G	G G	A A	A A	C C	C C
P4_K K2	C124	2	86	A G	A G	A G	A A	C C	C C
P4_h h8	C1240	2	50	G G	G G	A G	A A	C C	C C
P2_h h9	C1241	2	67	G G	G G	A G	A A	C C	C C
P4_h h9	C1242	1	62	A G	A A	A A	A A	C C	C C
P2_h h10	C1243	1	32	G G	G G	A G	A A	C C	C C
P4_h h10	C1244	1	50	G G	G G	A G	A A	C C	C C
P2_h h11	C1245	2	49	G G	A A	A A	A A	C C	C C
P4_h h11	C1246	1	70	G G	A A	A A	A A	C C	C C
P2_h h12	C1247	2	67	G G	G G	A G	A A	C C	C C
P4_h h12	C1248	1	57	G G	G G	A G	A A	C C	C C
P1_i i1	C1249	1	38	G G	G G	A G	A A	C C	C C
P2_K K3	C125	2	65	A G	A A	A A	A A	C C	C C
P3_i i1	C1250	2	74	G G	G G	A G	A A	C C	C C
P3_i i2	C1251	1	68	G G	G G	A A	A A	C C	C C
P1_i i2	C1251	2	74	G G	G G	A G	A A	C C	C C
P1_i i3	C1253	1	66	G G	G G	A A	A A	C C	C C
P3_i i3	C1254	1	67	A G	A A	A A	A A	C C	C C
P1_i i4	C1255	1	61	G G	G G	A G	A A	C C	C C
P3_i i4	C1256	2	69	G G	G G	A G	A A	C C	C C
P1_i i5	C1257	2	83	G G	G G	A G	A A	C C	C C
P3_i i5	C1258	2	66	G G	G G	A A	A A	C C	C C
P1_i i6	C1259	1	67	G G	A A	A G	A A	C C	C C
P4_K K3	C126	1	78	A G	A A	A A	A A	C C	C C
P3_i i6	C1260	2	66	G G	A A	A G	A A	C C	C C
P1_i i7	C1261	2	54	G G	G G	A A	A A	C C	C C
P3_i i7	C1262	1	69	G G	G G	A A	A A	C C	C C
P1_i i8	C1263	1	67	G G	G G	A G	A A	C C	C C
P3_i i8	C1264	1	57	G G	G G	A G	A A	C C	C C
P1_i i9	C1265	2	67	G G	G G	A A	A A	C C	C C
P3_i i9	C1266	1	43	G G	A G	A A	A A	C C	C C
P1_i i10	C1267	1	59	G G	A G	A A	A A	C C	C C
P3_i i10	C1268	1	67	G G	G G	A A	A A	C C	C C
P1_i i11	C1269	2	67	A G	G G	A A	A A	C C	C C
P2_K K4	C127	2	82	A G	A A	A A	A A	C C	C C
P3_i i11	C1270	2	77	G G	G G	A G	A A	C C	C C
P1_i i12	C1271	2	54	G G	G G	A G	A A	C C	C C
P3_i i12	C1272	2	66	G G	A A	A G	A A	C C	C C
P2_i i1	C1273	1	41	G G	A A	A G	A A	C C	C C
P4_i i1	C1274	1	70	G G	G G	A A	A A	C C	C C
P2_i i2	C1275	2	55	G G	G G	A A	A A	C C	C C
P4_i i2	C1276	1	57	G G	G G	A G	A A	C C	C C
P2_i i3	C1277	2	65	G G	G G	A G	A A	C C	C C
P4_i i3	C1278	1	83	A G	G G	A G	A A	C C	C C
P2_i i4	C1279	2	82	G G	G G	A G	A A	C C	C C
P4_K K4	C128	1	42	A G	A A	A A	A A	C C	C C
P4_i i4	C1280	1	42	G G	G G	A G	A A	C C	C C
P2_i i5	C1281	2	45	G G	G G	A A	A A	C C	C C
P4_i i5	C1282	1	43	G G	A G	A A	A A	C C	C C
P2_i i6	C1283	1	49	G G	A G	A G	A A	C C	C C
P4_i i6	C1284	1	79	G G	G G	A A	A A	C C	C C
P2_i i7	C1285	2	46	G G	G G	A G	A A	C C	C C
P4_i i7	C1286	1	70	G G	G G	A G	A A	C C	C C
P2_i i8	C1287	2	64	G G	G G	A G	A A	C C	C C
P4_i i8	C1288	1	59	A G	G G	A G	A A	C C	C C
P2_i i9	C1289	1	65	G G	A A	A A	A A	C C	C C
P2_K K5	C129	2	64	A G	A G	A G	A A	C C	C C
P4_i i9	C1290	2	43	G G	A A	A A	A A	C C	C C
P2_i i10	C1291	2	39	G G	G G	A G	A A	C C	C C
P4_i i10	C1292	1	35	G G	G G	A A	A A	C C	C C
P2_i i11	C1293	1	60	G G	G G	A A	A A	C C	C C
P4_i i11	C1294	2	61	G G	G G	A A	A A	C C	C C
P2_i i12	C1295	2	86	G G	G G	A G	A A	C C	C C
P4_i i12	C1296	1	63	G G	G G	A A	A A	C C	C C
P1_j j1	C1297	1	61	G G	G G	A A	A A	C C	C C
P3_j j1	C1298	1	70	G G	G G	A G	A A	C C	C C
P1_j j2	C1299	1	88	G G	G G	A G	A A	C C	C C
P1_I I7	C13	1	82	A A	? ?	A G	A A	C C	C C
P4_K K5	C130	1	43	A G	A A	A G	A A	C C	C C
P3_j j2	C1300	2	52	G G	G G	A G	A A	C C	C C
P1_j j3	C1301	2	36	G G	G G	A G	A A	C C	C C
P3_j j3	C1302	2	61	G G	G G	A G	A A	C C	C C
P1_j j4	C1303	2	34	G G	A A	A A	A A	C C	C C
P3_j j4	C1304	1	49	G G	A A	A G	A A	C C	C C
P1_j j5	C1305	2	88	G G	G G	A A	A A	C C	C C
P3_j j5	C1306	1	66	G G	G G	A A	A A	C C	C C
P1_j j6	C1307	2	54	G G	G G	A G	A A	C C	C C
P3_j j6	C1308	2	54	G G	G G	A G	A A	C C	C C
P1_j j7	C1309	2	65	G G	G G	A G	A A	C C	C C
P2_K K6	C131	2	71	A G	A A	A G	A A	C C	C C
P3_j j7	C1310	1	69	G G	G G	A G	A A	C C	C C
P1_j j8	C1311	1	49	G G	G G	A G	A A	C C	C C
P3_j j8	C1312	1	42	G G	G G	A G	A A	C C	C C
P1_j j9	C1313	2	60	G G	G G	A G	A A	C C	C C
P3_j j9	C1314	1	52	G G	G G	A G	A A	C C	C C
P1_j j10	C1315	2	73	G G	G G	A A	A A	C C	C C
P3_j j10	C1316	1	51	G G	G G	A A	A A	C C	C C
P1_j j11	C1317	1	65	G G	G G	A G	A A	C C	C C
P3_j j11	C1318	2	64	G G	A A	A G	A A	C C	C C
P1_j j12	C1319	2	61	G G	A A	A G	A A	C C	C C
P4_K K6	C132	1	79	A G	A A	A G	A A	C C	C C
P3_j j12	C1320	2	50	G G	G G	A G	A A	C C	C C
P2_j j1	C1321	2	68	G G	G G	A G	A A	C C	C C
P4_j j1	C1322	1	62	A G	G G	A A	A A	C C	C C
P2_j j2	C1323	1	83	G G	G G	A A	A A	C C	C C
P4_j j2	C1324	1	58	G G	G G	A A	A A	C C	C C
P2_j j3	C1325	1	51	G G	G G	A A	A A	C C	C C
P4_j j3	C1326	2	51	G G	G G	A A	A A	C C	C C
P2_j j4	C1327	1	73	G G	G G	A A	A A	C C	C C
P4_j j4	C1328	1	64	G G	G G	A G	A A	C C	C C
P2_j j5	C1329	2	32	G G	G G	A G	A A	C C	C C
P2_K K7	C133	2	46	A G	A A	A G	A A	C C	C C
P4_j j5	C1330	1	67	G G	G G	A G	A A	C C	C C
P2_j j6	C1331	1	63	G G	A A	A A	A A	C C	C C
P4_j j6	C1332	2	61	G G	A A	A A	A A	C C	C C
P2_j j7	C1333	2	76	G G	G G	A A	A A	C C	C C
P4_j j7	C1334	1	75	G G	G G	A A	A A	C C	C C
P2_j j8	C1335	2	60	G G	G G	A G	A A	C C	C C
P4_j j8	C1336	1	39	G G	G G	A G	A A	C C	C C
P2_j j9	C1337	1	37	G G	G G	A G	A A	C C	C C
P4_j j9	C1338	1	71	G G	G G	A G	A A	C C	C C
P2_j j10	C1339	1	72	G G	G G	A G	A A	C C	C C
P4_K K7	C134	1	70	A G	A A	A A	A A	C C	C C
P4_j j10	C1340	2	61	G G	G G	A G	A A	C C	C C
P2_j j11	C1341	2	68	G G	A A	A G	A A	C C	C C
P4_j j11	C1342	1	66	G G	A A	A G	A A	C C	C C
P2_j j12	C1343	2	61	G G	G G	A G	A A	C C	C C
P4_j j12	C1344	1	66	G G	G G	A G	A A	C C	C C
P1_k k1	C1345	2	39	G G	G G	A G	A A	C C	C C
P3_k k1	C1346	1	74	G G	G G	A G	A A	C C	C C
P1_k k2	C1347	1	61	G G	G G	A A	A A	C C	C C
P3_k k2	C1348	1	49	G G	G G	A A	A A	C C	C C
P1_k k3	C1349	2	54	A G	G G	A A	A A	? ?	C C
P2_K K8	C135	2	64	A G	A A	A A	A A	C C	C C
P3_k k3	C1350	1	60	G G	A A	A G	A A	C C	C C
P1_k k4	C1351	1	56	G G	A A	A G	A A	C C	C C
P3_k k4	C1351	2	68	G G	G G	A A	A A	C C	C C
P1_k k5	C1353	1	46	G G	G G	A A	A A	C C	C C
P3_k k5	C1354	1	77	G G	G G	A A	A A	C C	C C
P1_k k6	C1355	1	42	G G	G G	A A	A A	C C	C C
P3_k k6	C1356	1	59	G G	G G	A A	A A	C C	C C
P1_k k7	C1357	1	73	G G	G G	A G	A A	C C	C C
P3_k k7	C1358	2	58	G G	G G	A G	A A	C C	C C
P1_k k8	C1359	2	55	G G	G G	A G	A A	C C	C C
P4_K K8	C136	1	59	A G	A A	A G	A A	C C	C C
P3_k k8	C1360	2	57	G G	G G	A G	A A	C C	C C
P1_k k9	C1361	1	35	G G	G G	A G	A A	C C	C C
P3_k k9	C1362	1	69	G G	G G	A A	A A	C C	C C
P1_k k10	C1363	2	35	G G	A A	A A	A A	C C	C C
P3_k k10	C1364	1	54	G G	A A	A A	A A	C C	C C
P1_k k11	C1365	1	41	A G	A G	A G	A A	C C	C C
P3_k k11	C1366	1	70	G G	G G	A A	A A	C C	C C
P1_k k12	C1367	2	57	G G	G G	A G	A A	C C	C C
P3_k k12	C1368	2	63	G G	G G	A G	A A	C C	C C
P2_k k1	C1369	1	66	G G	G G	A G	A A	C C	C C
P2_K K9	C137	1	65	A G	A G	A A	A A	C C	C C
P4_k k1	C1370	1	67	G G	G G	A G	A A	C C	C C
P2_k k2	C1371	2	56	G G	G G	A G	A A	C C	C C
P4_k k2	C1372	2	86	G G	G G	A G	A A	C C	C C
P2_k k3	C1373	1	64	G G	G G	A G	A A	C C	C C
P4_k k3	C1374	1	62	G G	G G	A G	A A	C C	C C
P2_k k4	C1375	1	55	G G	G G	A G	A A	C C	C C
P4_k k4	C1376	2	53	G G	G G	A G	A A	C C	C C
P2_k k5	C1377	2	48	G G	A A	A A	A A	C C	C C
P4_k k5	C1378	2	67	G G	A A	A G	A A	C C	C C
P2_k k6	C1379	2	47	G G	G G	A G	A A	C C	C C
P4_K K9	C138	2	43	A G	A A	A A	A A	C C	C C
P4_k k6	C1380	1	74	G G	G G	A G	A A	C C	C C
P2_k k7	C1381	1	44	G G	G G	A G	A A	C C	C C
P4_k k7	C1382	2	67	A G	A G	A A	A A	C C	C C
P2_k k8	C1383	1	61	G G	G G	A G	A A	C C	C C
P4_k k8	C1384	1	79	G G	G G	G G	A A	C C	C C
P2_k k9	C1385	1	64	G G	G G	A G	A A	C C	C C
P4_k k9	C1386	1	84	G G	G G	G G	A A	C C	C C
P2_k k10	C1387	2	59	G G	A A	A A	A A	C C	C C
P4_k k10	C1388	1	51	G G	A A	A A	A A	C C	C C
P2_k k11	C1389	2	24	G G	G G	A G	A A	C C	C C
P2_K K10	C139	2	39	A G	A A	A A	A A	C C	C C
P4_k k11	C1390	1	58	G G	G G	A A	A A	C C	C C
P2_k k12	C1391	2	59	G G	G G	A A	A A	C C	C C
P4_k k12	C1392	1	53	G G	G G	A G	A A	C C	C C
P1_l l1	C1393	2	43	G G	G G	A G	A A	C C	C C
P3_l l1	C1394	1	43	G G	G G	A G	A A	C C	C C
P1_l l2	C1395	2	64	G G	G G	A A	A A	C C	C C
P3_l l2	C1396	1	64	G G	G G	A A	A A	C C	C C
P1_l l3	C1397	1	87	G G	G G	A G	A A	C C	C C
P3_l l3	C1398	2	66	G G	G G	A A	A A	C C	C C
P1_l l4	C1399	2	66	A G	G G	A A	A A	C C	C C
P3_I I7	C14	2	80	A A	? ?	A A	A A	C C	C C
P4_K K10	C140	1	45	A G	A A	A A	A A	C C	C C
P3_l l4	C1400	2	60	G G	A A	A A	A A	C C	C C
P1_l l5	C1401	1	66	G G	A A	G G	A A	C C	C C
P3_l l5	C1402	1	67	G G	G G	A A	A A	C C	C C
P1_l l6	C1403	1	59	G G	G G	A G	A A	C C	C C
P3_l l6	C1404	2	53	G G	G G	A A	A A	C C	C C
P1_l l7	C1405	2	78	G G	G G	A A	A A	C C	C C
P3_l l7	C1406	2	68	G G	G G	A A	A A	C C	C C
P1_l l8	C1407	1	63	G G	G G	A A	A A	C C	C C
P3_l l8	C1408	2	66	G G	G G	G G	A A	C C	C C
P1_l l9	C1409	1	88	G G	G G	G G	? ?	C C	C C
P2_K K11	C141	1	60	A G	A A	A A	A A	C C	C C
P3_l l9	C1410	1	61	G G	G G	A A	A A	C C	C C
P1_l l10	C1411	1	67	G G	G G	A A	A A	C C	C C
P3_l l10	C1412	1	69	G G	G G	G G	A A	C C	C C
P1_l l11	C1413	1	53	A G	G G	G G	A A	C C	C C
P3_l l11	C1414	1	80	G G	A A	G G	A A	C C	? ?
P1_l l12	C1415	2	50	G G	A A	G G	A A	C C	C C
P3_l l12	C1416	1	52	A G	A A	G G	A A	C C	C C
P2_l l1	C1417	2	73	G G	G G	A A	A A	C C	C C
P4_l l1	C1418	1	48	G G	G G	A A	A A	C C	C C
P2_l l2	C1419	1	24	G G	G G	A G	A A	C C	C C
P4_K K11	C142	2	61	A G	A A	A A	A A	C C	C C
P4_l l2	C1420	1	44	G G	G G	A G	A A	C C	C C
P2_l l3	C1421	1	27	G G	G G	A A	A A	C C	C C
P4_l l3	C1422	2	40	G G	G G	A A	A A	C C	C C
P2_l l4	C1423	1	55	G G	G G	A G	A A	C C	C C
P4_l l4	C1424	2	46	G G	A A	G G	A A	C C	C C
P2_l l5	C1425	1	46	G G	A A	G G	A A	C C	C C
P4_l l5	C1426	1	73	A G	A A	G G	A A	C C	C C
P2_l l6	C1427	1	74	G G	G G	G G	A A	C C	C C
P4_l l6	C1428	2	72	G G	G G	A A	A A	C C	C C
P2_l l7	C1429	1	58	A G	A A	G G	A A	C C	C C
P2_K K12	C143	2	76	A G	A G	A A	A A	C C	C C
P4_l l7	C1430	1	60	G G	G G	A A	A A	C C	C C
P2_l l8	C1431	1	30	G G	G G	A G	A A	C C	C C
P4_l l8	C1432	2	43	G G	G G	G G	A A	C C	C C
P2_l l9	C1433	1	48	G G	G G	A A	A A	C C	C C
P4_l l9	C1434	1	38	G G	G G	A A	A A	C C	C C
P2_l l10	C1435	1	31	G G	G G	A G	A A	C C	C C
P4_l l10	C1436	1	60	G G	G G	G G	A A	C C	C C
P2_l l11	C1437	2	52	A G	G G	G G	A A	C C	C C
P4_l l11	C1438	1	31	G G	G G	A G	A A	C C	C C
P2_l l12	C1439	1	51	G G	G G	A A	A A	C C	C C
P4_K K12	C144	1	63	A G	A A	A A	A A	C C	C C
P4_l l12	C1440	1	49	G G	G G	A A	A A	C C	C C
P1_m m1	C1441	1	67	G G	A A	A A	A A	C C	C C
P3_m m1	C1442	1	45	G G	A A	A A	A A	C C	C C
P1_m m2	C1443	2	57	A G	G G	A G	A A	C C	C C
P3_m m2	C1444	1	47	G G	G G	G G	A A	C C	C C
P1_m m3	C1445	1	48	G G	G G	A G	A A	C C	C C
P3_m m3	C1446	1	60	G G	G G	G G	A A	C C	C C
P1_m m4	C1447	1	65	G G	G G	A A	A A	C C	C C
P3_m m4	C1448	2	64	G G	G G	A A	A A	C C	C C
P1_m m5	C1449	1	26	G G	G G	G G	A A	C C	C C
P1_L L1	C145	1	61	A G	A G	A G	A A	C C	C C
P3_m m5	C1450	2	54	G G	A G	A A	A A	C C	C C
P3_m m6	C1451	2	45	G G	A G	G G	A A	C C	C C
P1_m m6	C1451	2	57	A G	G G	G G	A A	C C	C C
P1_m m7	C1453	2	66	G G	G G	A A	A A	C C	C C
P3_m m7	C1454	1	51	G G	G G	A A	A A	C C	C C
P1_m m8	C1455	1	44	G G	G G	G G	A A	C C	C C
P3_m m8	C1456	2	41	A G	G G	G G	A A	C C	C C
P1_m m9	C1457	1	56	G G	G G	A A	A A	C C	C C
P3_m m9	C1458	1	45	G G	G G	A A	A A	C C	C C
P1_m m10	C1459	1	37	G G	G G	A G	A A	C C	C C
P3_L L1	C146	2	81	A G	A A	A A	A A	C C	C C
P3_m m10	C1460	2	62	G G	G G	G G	A A	C C	C C
P1_m m11	C1461	1	55	G G	G G	A A	A A	C C	C C
P3_m m11	C1462	2	76	G G	G G	A A	? ?	C C	C C
P1_m m12	C1463	1	37	A G	G G	A A	A A	C C	C C
P3_m m12	C1464	2	45	G G	A G	G G	A A	C C	C C
P2_m m1	C1465	2	51	G G	A G	G G	A A	C C	C C
P4_m m1	C1466	1	47	G G	G G	G G	A A	C C	C C
P2_m m2	C1467	2	69	G G	G G	A G	A A	C C	C C
P4_m m2	C1468	1	68	G G	G G	G G	A A	C C	C C
P1_L L2	C147	2	46	A G	A A	A G	A A	C C	C C
P3_L L2	C148	1	52	A G	A A	A A	A A	C C	C C
P1_L L3	C149	2	67	A A	G G	A A	A A	C C	C C
P1_I I8	C15	2	68	A A	? ?	A A	A A	C C	C C
P3_L L3	C150	1	61	A G	A G	A G	A A	C C	C C
P3_L L4	C151	1	49	A G	A A	A G	A A	C C	C C
P1_L L4	C151	2	68	A G	A A	A G	A A	C C	C C
P1_L L5	C153	2	67	A G	A G	A G	A A	C C	C C
P3_L L5	C154	1	66	A A	G G	A A	A A	C C	C C
P1_L L6	C155	2	54	A G	A A	A G	A A	C C	C C
P3_L L6	C156	1	73	A G	A A	A A	A A	C C	C C
P1_L L7	C157	2	65	A G	A A	A A	A A	C C	C C
P3_L L7	C158	1	69	A G	A A	A A	A A	C C	C C
P1_L L8	C159	2	49	A G	A A	A A	A A	C C	C C
P3_I I8	C16	1	51	A A	? ?	A A	A A	C C	C C
P3_L L8	C160	1	42	A G	A A	A G	A A	C C	C C
P1_L L9	C161	2	60	A A	A A	A A	A A	C C	C C
P3_L L9	C162	1	52	A G	A A	A G	A A	C C	C C
P1_L L10	C163	2	54	A G	A G	A A	A A	C C	C C
P3_L L10	C164	1	51	A A	A G	A A	A A	C C	C C
P1_L L11	C165	1	65	A G	A G	A A	A A	C C	C C
P3_L L11	C166	2	64	A G	A G	A A	A A	C C	C C
P1_L L12	C167	2	61	A G	A G	A A	A A	C C	C C
P3_L L12	C168	2	50	A G	A A	A A	A A	C C	C C
P2_L L1	C169	2	68	A G	A A	A G	A A	C C	C C
P1_I I9	C17	2	67	A A	? ?	A A	A A	C C	C C
P4_L L1	C170	1	62	A G	A G	A A	A A	C C	C C
P2_L L2	C171	2	83	A A	A G	A G	A A	C C	C C
P4_L L2	C172	1	58	A G	A G	A A	A A	C C	C C
P2_L L3	C173	2	51	A G	A G	A G	A A	C C	C C
P4_L L3	C174	1	51	A G	A G	A G	A A	C C	C C
P2_L L4	C175	2	73	A G	A G	A G	A A	C C	C C
P4_L L4	C176	1	64	A A	A G	A A	A A	C C	C C
P2_L L5	C177	2	32	A G	A G	A G	A A	C C	C C
P4_L L5	C178	2	67	A G	A G	A G	A A	C C	C C
P2_L L6	C179	1	63	A G	A G	A A	A A	C C	C C
P3_I I9	C18	1	77	A A	? ?	A A	A A	C C	C C
P4_L L6	C180	2	61	A G	A A	A G	A A	C C	C C
P2_L L7	C181	2	76	A G	A A	A G	A A	C C	C C
P4_L L7	C182	1	75	A G	A G	A A	A A	C C	C C
P2_L L8	C183	2	60	A G	A G	A A	A A	C C	C C
P4_L L8	C184	2	39	A G	A G	A A	A A	C C	C C
P2_L L9	C185	1	45	A G	A G	A A	A A	C C	C C
P4_L L9	C186	1	71	A G	G G	A A	A A	C C	C C
P2_L L10	C187	1	72	A G	G G	A G	A A	C C	C C
P4_L L10	C188	2	61	A G	G G	A A	A A	C C	C C
P2_L L11	C189	2	68	A A	A G	A A	A A	C C	C C
P1_I I10	C19	2	78	A A	? ?	A A	A A	C C	C C
P4_L L11	C190	1	66	A G	A G	A A	A A	C C	C C
P2_L L12	C191	2	61	A G	A G	A A	A A	C C	C C
P4_L L12	C192	1	66	A G	A G	A G	A A	C C	C C
P1_M M1	C193	2	39	A G	A G	A G	A A	C C	C C
P3_M M1	C194	1	74	A G	A G	A A	A A	C C	C C
P1_M M2	C195	2	61	A G	G G	A A	A A	C C	C C
P3_M M2	C196	1	79	A G	G G	A A	A A	C C	C C
P1_M M3	C197	2	83	A G	G G	A A	A A	? ?	C C
P3_M M3	C198	1	60	A A	A G	A A	A A	C C	C C
P1_M M4	C199	2	83	A G	A G	A A	A A	C C	C C
P3_I I1	C2	1	72	A A	? ?	A G	A A	C C	C C
P3_I I10	C20	1	53	A A	? ?	A G	A A	C C	C C
P3_M M4	C200	2	68	A G	A G	A G	A A	C C	C C
P3_M M5	C201	1	67	A G	A G	A A	A A	C C	C C
P1_M M5	C201	2	79	A G	A G	A A	A A	C C	C C
P1_M M6	C203	1	42	A G	A A	A A	A A	C C	C C
P3_M M6	C204	2	59	A A	A G	A A	A A	C C	C C
P1_M M7	C205	1	73	A G	A A	A A	A A	C C	C C
P3_M M7	C206	2	58	A G	A G	A A	A A	C C	C C
P1_M M8	C207	1	55	G G	A G	A G	A A	C C	C C
P3_M M8	C208	2	57	A G	A G	A A	A A	C C	C C
P1_M M9	C209	1	35	A G	A G	A A	A A	C C	C C
P1_I I11	C21	2	84	A G	A G	A G	A A	C C	C C
P3_M M9	C210	2	69	A G	A G	A A	A A	C C	C C
P1_M M10	C211	1	81	A A	A G	A A	A A	C C	C C
P3_M M10	C212	1	54	A A	A G	A A	A A	C C	C C
P1_M M11	C213	1	41	A A	A G	A A	A A	C C	C C
P3_M M11	C214	2	84	A G	G G	A A	A A	C C	C C
P1_M M12	C215	2	79	A G	G G	A A	A A	C C	C C
P3_M M12	C216	2	63	A G	G G	A A	A A	C C	C C
P2_M M1	C217	1	66	A G	A G	A A	A A	C C	C C
P4_M M1	C218	1	89	A G	A G	A G	A A	C C	C C
P2_M M2	C219	2	56	A G	A G	A G	A A	C C	C C
P3_I I11	C22	2	79	A A	G G	A A	A A	C C	C C
P4_M M2	C220	1	86	A G	A G	A A	A A	C C	C C
P2_M M3	C221	1	64	A A	A G	A A	A A	C C	C C
P4_M M3	C222	1	62	A G	A G	A A	A A	C C	C C
P2_M M4	C223	1	55	A G	G G	A A	A A	C C	C C
P4_M M4	C224	2	53	A G	G G	A A	A A	C C	C C
P2_M M5	C225	2	48	A G	G G	A A	A A	C C	C C
P4_M M5	C226	2	83	A G	A G	A G	A A	C C	C C
P2_M M6	C227	2	67	A G	A G	A G	A A	C C	C C
P4_M M6	C228	1	74	A G	A G	A G	A A	C C	C C
P2_M M7	C229	2	44	A A	A G	A A	A A	C C	C C
P1_I I12	C23	1	67	A A	G G	A G	A A	C C	C C
P4_M M7	C230	1	67	A G	A A	A A	A A	C C	C C
P2_M M8	C231	1	61	A G	A A	A A	A A	C C	C C
P4_M M8	C232	1	59	G G	A G	A A	A A	C C	C C
P2_M M9	C233	1	64	A G	A G	A A	A A	C C	C C
P4_M M9	C234	2	84	A G	A G	A A	A A	C C	C C
P2_M M10	C235	2	69	A G	G G	A A	A A	C C	C C
P4_M M10	C236	1	51	A G	G G	A A	A A	C C	C C
P2_M M11	C237	2	55	A G	G G	A G	A A	C C	C C
P4_M M11	C238	1	58	G G	A G	A A	A A	C C	C C
P2_M M12	C239	2	59	A G	A G	A A	A A	C C	C C
P3_I I12	C24	2	77	A A	G G	A A	A A	C C	C C
P4_M M12	C240	1	53	A G	A G	A A	A A	C C	C C
P1_N N1	C241	1	43	A G	A G	A A	A A	C C	C C
P3_N N1	C242	1	43	A G	A G	A G	A A	C C	C C
P1_N N2	C243	2	64	A G	A G	A G	A A	C C	C C
P3_N N2	C244	2	64	A G	A G	A G	A A	C C	C C
P1_N N3	C245	1	87	A G	A G	A A	A A	C C	C C
P3_N N3	C246	1	66	A G	G G	A A	A A	C C	C C
P1_N N4	C247	2	66	G G	A G	A A	A A	C C	C C
P3_N N4	C248	2	60	A G	G G	A A	A A	C C	C C
P1_N N5	C249	2	66	A G	G G	A A	A A	C C	C C
P2_I I1	C25	1	55	A G	A A	A G	A A	C C	C C
P3_N N5	C250	1	71	A G	A G	A G	A A	C C	C C
P1_N N6	C251	1	59	A G	A G	A A	A A	C C	C C
P3_N N6	C251	2	83	A G	A G	A A	A A	C C	C C
P1_N N7	C253	1	80	A G	A G	A A	A A	C C	C C
P3_N N7	C254	1	68	A G	A G	A A	A A	C C	C C
P1_N N8	C255	1	63	A G	A G	A A	A A	C C	C C
P3_N N8	C256	2	66	A G	G G	A A	A A	C C	C C
P1_N N9	C257	1	88	A G	G G	A A	? ?	C C	C C
P3_N N9	C258	2	61	A G	G G	A A	A A	C C	C C
P1_N N10	C259	1	68	A G	A G	A A	A A	C C	C C
P4_I I1	C26	2	78	A G	A G	A G	A A	C C	C C
P3_N N10	C260	1	69	A G	A G	A A	A A	C C	C C
P1_N N11	C261	1	53	A G	A A	A A	A A	C C	C C
P3_N N11	C262	1	80	A G	A A	A G	A A	C C	? ?
P1_N N12	C263	1	50	A G	A G	A A	A A	C C	C C
P3_N N12	C264	2	52	A G	A G	A G	A A	C C	C C
P2_N N1	C265	1	73	A G	G G	A A	A A	C C	C C
P4_N N1	C266	1	48	G G	A G	A G	A A	C C	C C
P2_N N2	C267	1	24	A G	G G	A A	A A	C C	C C
P4_N N2	C268	2	44	A G	G G	A G	A A	C C	C C
P2_N N3	C269	1	56	A G	A G	A A	A A	C C	C C
P2_I I2	C27	1	88	A G	A A	A G	A A	C C	C C
P4_N N3	C270	1	40	A G	A G	A A	A A	C C	C C
P2_N N4	C271	1	85	A G	A G	A A	A A	C C	C C
P4_N N4	C272	1	46	A G	A G	A A	A A	C C	C C
P2_N N5	C273	1	46	A G	A G	A A	A A	C C	C C
P4_N N5	C274	1	73	G G	A G	A A	A A	C C	C C
P2_N N6	C275	1	74	A G	A G	A G	A A	C C	C C
P4_N N6	C276	2	72	A G	A G	A G	A A	C C	C C
P2_N N7	C277	1	58	A G	G G	A G	A A	C C	C C
P4_N N7	C278	2	60	A G	G G	A A	A A	C C	C C
P2_N N8	C279	1	30	A G	G G	A A	A A	C C	C C
P4_I I2	C28	1	62	A A	G G	A A	A A	C C	C C
P4_N N8	C280	2	43	A G	A G	A G	A A	C C	C C
P2_N N9	C281	1	48	A G	A G	A A	A A	C C	C C
P4_N N9	C282	1	38	A G	A G	A A	A A	C C	C C
P2_N N10	C283	1	31	G G	A G	A A	A A	C C	C C
P4_N N10	C284	1	70	G G	A G	G G	A A	C C	C C
P2_N N11	C285	2	61	A G	A G	A A	A A	C C	C C
P4_N N11	C286	1	31	A G	A G	A A	A A	C C	C C
P2_N N12	C287	2	51	A G	A G	A A	A A	C C	C C
P4_N N12	C288	1	49	A G	A G	A A	A A	C C	C C
P1_0 01	C289	1	76	A G	A G	A G	A A	C C	C C
P2_I I3	C29	1	68	A A	G G	A A	A A	C C	C C
P3_0 01	C290	1	45	A G	G G	A A	A A	C C	C C
P1_0 02	C291	2	57	A G	G G	A A	A A	C C	C C
P3_0 02	C292	1	47	G G	A G	G G	A A	C C	C C
P1_0 03	C293	2	48	G G	A G	G G	A A	C C	C C
P3_0 03	C294	2	60	A G	G G	A A	A A	C C	C C
P1_0 04	C295	1	65	A G	A A	A A	A A	C C	C C
P3_0 04	C296	1	64	A G	A A	A G	A A	C C	C C
P1_0 05	C297	1	40	A G	A G	A G	A A	C C	C C
P3_0 05	C298	1	54	A G	G G	A A	A A	C C	C C
P1_0 06	C299	2	57	A G	G G	A A	A A	C C	C C
P1_I I2	C3	1	74	A A	? ?	A A	A A	C C	C C
P4_I I3	C30	2	65	A G	A A	A G	A A	C C	C C
P3_0 06	C300	2	45	A G	G G	A A	A A	C C	C C
P1_0 07	C301	1	66	A G	A G	A A	A A	C C	C C
P3_0 07	C302	2	51	A G	A G	A A	A A	C C	C C
P1_0 08	C303	2	44	A G	A G	A A	A A	C C	C C
P3_0 08	C304	1	41	A G	A G	A A	A A	C C	C C
P1_0 09	C305	1	56	A G	A G	A A	A A	C C	C C
P3_0 09	C306	1	45	A G	A G	G G	A A	C C	C C
P1_0 010	C307	1	37	A G	A G	A G	A A	C C	C C
P3_0 010	C308	1	62	A G	A G	A G	A A	C C	C C
P1_0 011	C309	1	55	G G	A G	A A	A A	C C	C C
P2_I I4	C31	1	70	A A	G G	A A	A A	C C	C C
P3_0 011	C310	2	76	G G	A G	A A	? ?	C C	C C
P1_0 012	C311	1	37	G G	A G	A A	A A	C C	C C
P3_0 012	C312	2	45	A G	A G	A G	A A	C C	C C
P2_0 01	C313	2	51	A G	A G	A A	A A	C C	C C
P4_0 01	C314	1	47	A G	A G	A G	A A	C C	C C
P2_0 02	C315	2	69	A G	A G	A A	A A	C C	C C
P4_0 02	C316	2	78	A G	A A	A A	A A	C C	C C
P2_0 03	C317	1	38	A G	A A	A A	A A	C C	C C
P4_0 03	C318	1	39	A G	A G	A A	A A	C C	C C
P2_0 04	C319	1	42	A G	A G	A A	A A	C C	C C
P4_I I4	C32	2	74	A G	A G	A G	A A	C C	C C
P4_0 04	C320	2	77	A G	A G	A A	A A	C C	C C
P2_0 05	C321	2	32	G G	A G	A A	A A	C C	C C
P4_0 05	C322	1	38	G G	A G	G G	A A	C C	C C
P2_0 06	C323	1	60	A G	A G	A A	A A	C C	C C
P4_0 06	C324	1	62	A G	A G	A A	A A	C C	C C
P2_0 07	C325	1	41	A G	A G	G G	A A	C C	C C
P4_0 07	C326	1	55	A G	A A	A A	A A	C C	C C
P2_0 08	C327	1	28	A G	A A	A A	A A	C C	C C
P4_0 08	C328	2	40	A G	A G	A G	A A	C C	C C
P2_0 09	C329	1	60	A G	A G	A G	A A	C C	C C
P2_I I5	C33	1	50	A A	A A	A G	A A	C C	C C
P4_0 09	C330	2	62	A G	A G	A G	A A	C C	C C
P2_0 010	C331	1	58	A G	A G	A A	A A	C C	C C
P4_0 010	C332	1	56	A G	A G	A A	A A	C C	C C
P2_0 011	C333	2	38	A G	A G	A A	A A	C C	C C
P4_0 011	C334	1	78	G G	A G	G G	A A	C C	C C
P2_0 012	C335	1	60	G G	A G	G G	A A	C C	C C
P4_0 012	C336	2	54	A G	A G	A A	A A	C C	C C
P1_P P1	C337	2	64	A G	A G	A A	A A	C C	C C
P3_P P1	C338	1	46	A G	A G	A A	A A	C C	C C
P1_P P2	C339	2	47	A G	A G	G G	A A	C C	C C
P4_I I5	C34	1	86	A A	G G	A A	A A	C C	C C
P3_P P2	C340	2	61	A G	A G	A A	A A	C C	C C
P1_P P3	C341	1	48	A G	A A	A A	A A	C C	C C
P3_P P3	C342	2	40	A G	A A	A A	A A	C C	C C
P1_P P4	C343	2	40	A G	A G	A A	A A	C C	C C
P3_P P4	C344	2	54	A G	A G	A A	A A	C C	C C
P1_P P5	C345	1	44	A G	A G	A A	? ?	C C	C C
P3_P P5	C346	2	47	A G	A G	A A	A A	C C	C C
P1_P P6	C347	1	27	A G	A G	A G	A A	C C	C C
P3_P P6	C348	1	44	A G	A G	A G	A A	C C	C C
P1_P P7	C349	2	29	A G	A G	A G	A A	C C	C C
P2_I I6	C35	2	66	A G	A A	A A	A A	C C	C C
P3_P P7	C350	2	82	A G	A G	A A	A A	C C	C C
P1_P P8	C351	1	73	A G	A G	A A	A A	C C	C C
P3_P P8	C351	2	55	A G	A G	A A	A A	C C	C C
P1_P P9	C353	1	56	G G	A G	A A	A A	C C	C C
P3_P P9	C354	1	68	G G	A G	A G	A A	C C	C C
P1_P P10	C355	2	55	A G	A G	G G	A A	C C	C C
P3_P P10	C356	2	31	A G	A G	A A	A A	C C	C C
P1_P P11	C357	1	45	A G	G G	A A	A A	C C	C C
P3_P P11	C358	2	84	A G	G G	A A	A A	C C	C C
P1_P P12	C359	2	74	A G	A G	A A	A A	C C	C C
P4_I I6	C36	1	80	A A	G G	A A	A A	C C	C C
P3_P P12	C360	2	57	A G	A G	A A	A A	C C	C C
P2_P P1	C361	1	66	A G	A G	A A	A A	C C	C C
P4_P P1	C362	2	62	A G	G G	A A	A A	C C	C C
P2_P P2	C363	1	52	G G	A G	A A	A A	C C	C C
P4_P P2	C364	2	29	G G	A G	A A	A A	C C	C C
P2_P P3	C365	1	44	A G	G G	A A	A A	C C	C C
P4_P P3	C366	1	36	A G	A G	A A	A A	C C	C C
P2_P P4	C367	1	62	A G	A G	A G	A A	C C	C C
P4_P P4	C368	1	69	A G	A G	A G	A A	C C	C C
P2_P P5	C369	2	50	A G	A G	A G	A A	C C	C C
P2_I I7	C37	1	68	A G	A A	A G	A A	C C	C C
P4_P P5	C370	1	29	A G	A G	A G	A A	C C	C C
P2_P P6	C371	2	48	A G	A G	A A	A A	C C	C C
P4_P P6	C372	2	53	A G	A G	A A	A A	C C	C C
P2_P P7	C373	1	43	A G	G G	A A	A A	C C	C C
P4_P P7	C374	1	28	A G	G G	A A	A A	C C	C C
P2_P P8	C375	1	69	A G	A G	A A	A A	C C	? ?
P4_P P8	C376	2	43	A G	A G	A A	A A	C C	C C
P2_P P9	C377	1	48	A G	A G	A A	A A	C C	C C
P4_P P9	C378	2	73	A G	A G	A A	A A	C C	C C
P2_P P10	C379	1	52	A G	A G	A G	A A	C C	C C
P4_I I7	C38	2	76	A A	A A	A A	A A	C C	C C
P4_P P10	C380	2	68	A G	A G	A G	A A	C C	C C
P2_P P11	C381	1	64	A G	A G	A G	A A	C C	C C
P4_P P11	C382	1	52	A G	A G	A A	A A	C C	C C
P2_P P12	C383	2	46	G G	A G	A G	A A	? ?	C C
P4_P P12	C384	1	22	G G	A G	A G	A A	C C	C C
P1_Q Q1	C385	2	49	A G	A G	A A	A A	C C	C C
P3_Q Q1	C386	2	72	A G	A G	A A	A A	C C	C C
P1_Q Q2	C387	2	74	G G	A G	A G	A A	C C	C C
P3_Q Q2	C388	2	56	G G	A G	A A	A A	C C	C C
P1_Q Q3	C389	1	34	A G	A G	A A	A A	C C	C C
P2_I I8	C39	2	70	A A	G G	A A	A A	C C	C C
P3_Q Q3	C390	1	41	A G	A G	A A	A A	C C	C C
P1_Q Q4	C391	1	62	A G	A A	A A	A A	C C	C C
P3_Q Q4	C392	2	67	A G	A A	A G	A A	C C	C C
P1_Q Q5	C393	2	75	A G	A G	A A	A A	C C	C C
P3_Q Q5	C394	1	72	A G	A G	A G	A A	C C	C C
P1_Q Q6	C395	1	75	A G	A G	A A	A A	C C	C C
P3_Q Q6	C396	2	71	A G	G G	A A	A A	C C	C C
P1_Q Q7	C397	2	82	A G	G G	A A	A A	C C	C C
P3_Q Q7	C398	1	88	A G	A G	A A	A A	C C	C C
P1_Q Q8	C399	2	68	A G	A G	A A	A A	C C	C C
P3_I I2	C4	1	56	A A	? ?	A G	A A	C C	C C
P4_I I8	C40	1	57	A A	G G	A G	A A	C C	C C
P3_Q Q8	C400	1	51	A G	A G	A A	A A	C C	C C
P1_Q Q9	C401	2	73	A G	A G	A A	A A	C C	C C
P3_Q Q9	C402	1	77	A G	G G	A A	A A	C C	C C
P1_Q Q10	C403	2	78	A G	G G	A A	A A	C C	C C
P3_Q Q10	C404	2	53	G G	A G	A A	A A	C C	C C
P1_Q Q11	C405	1	84	G G	A G	A G	A A	C C	C C
P3_Q Q11	C406	2	79	A G	A G	A A	A A	C C	C C
P1_Q Q12	C407	1	67	A G	A G	A A	A A	C C	C C
P3_Q Q12	C408	2	87	A G	A G	A A	A A	C C	C C
P2_Q Q1	C409	1	55	A G	A G	A A	A A	C C	C C
P2_I I9	C41	1	36	A A	A A	A A	A A	C C	C C
P4_Q Q1	C410	2	78	A G	A G	A A	A A	C C	C C
P2_Q Q2	C411	2	88	A G	A G	A A	A A	C C	C C
P4_Q Q2	C412	1	62	G G	A G	A G	A A	C C	C C
P2_Q Q3	C413	1	68	G G	A G	A G	A A	C C	C C
P4_Q Q3	C414	2	65	A G	A G	A G	A A	C C	C C
P2_Q Q4	C415	2	70	A G	G G	A A	A A	C C	C C
P4_Q Q4	C416	2	74	A G	G G	A A	A A	C C	C C
P2_Q Q5	C417	1	50	A G	A G	A G	A A	C C	C C
P4_Q Q5	C418	1	86	A G	A G	A G	A A	C C	C C
P2_Q Q6	C419	2	66	A G	A G	A G	A A	C C	C C
P4_I I9	C42	1	53	A G	A G	A A	A A	C C	C C
P4_Q Q6	C420	1	57	G G	A G	A A	A A	C C	C C
P2_Q Q7	C421	1	68	G G	A G	A A	A A	C C	C C
P4_Q Q7	C422	2	76	A G	A G	A G	A A	C C	C C
P2_Q Q8	C423	2	70	A G	A G	A G	A A	C C	C C
P4_Q Q8	C424	1	57	A G	A G	A A	A A	C C	C C
P2_Q Q9	C425	1	36	A G	A G	A A	A A	C C	C C
P4_Q Q9	C426	1	53	A G	G G	A G	A A	C C	C C
P2_Q Q10	C427	1	23	A G	G G	A G	A A	C C	C C
P4_Q Q10	C428	2	70	A G	A G	A A	A A	C C	C C
P2_Q Q11	C429	1	45	A G	A G	A A	A A	C C	C C
P2_I I10	C43	1	23	A A	G G	A G	A A	C C	C C
P4_Q Q11	C430	2	67	G G	A G	A G	A A	C C	C C
P2_Q Q12	C431	2	61	G G	A G	A G	A A	C C	C C
P4_Q Q12	C432	1	59	A G	A G	A A	A A	C C	C C
P1_R R1	C433	2	73	A G	A G	A A	A A	C C	C C
P3_R R1	C434	2	30	A G	A G	A A	A A	C C	C C
P1_R R2	C435	2	66	A G	A G	A A	A A	C C	C C
P3_R R2	C436	1	51	A G	A G	A A	A A	C C	C C
P1_R R3	C437	2	78	A G	A G	A A	A A	C C	C C
P3_R R3	C438	1	73	A G	A G	A A	A A	C C	C C
P1_R R4	C439	2	72	A G	G G	A A	A A	C C	C C
P4_I I10	C44	2	70	A A	G G	A G	A A	C C	C C
P3_R R4	C440	1	67	A G	G G	A A	A A	C C	C C
P1_R R5	C441	2	62	A G	A G	A G	A A	C C	C C
P3_R R5	C442	2	76	G G	A G	A G	A A	C C	C C
P1_R R6	C443	2	60	G G	A G	A A	A A	C C	C C
P3_R R6	C444	1	53	A G	A G	A A	A A	C C	C C
P1_R R7	C445	1	72	A G	A G	A A	A A	C C	C C
P3_R R7	C446	1	69	A G	G G	A A	A A	C C	C C
P1_R R8	C447	2	22	A G	G G	A A	A A	C C	C C
P3_R R8	C448	1	30	A G	A G	A A	A A	C C	C C
P1_R R9	C449	1	51	A G	A G	A G	A A	C C	C C
P2_I I11	C45	1	45	A A	A A	A A	A A	C C	C C
P3_R R9	C450	1	67	A G	A G	A G	A A	C C	C C
P1_R R10	C451	2	62	A G	A G	A G	A A	C C	C C
P3_R R10	C451	2	60	A G	A G	G G	A A	C C	C C
P1_R R11	C453	1	68	A G	A G	A A	A A	C C	C C
P3_R R11	C454	2	47	A G	A G	A A	A A	C C	C C
P1_R R12	C455	1	70	G G	A G	A A	A A	C C	C C
P3_R R12	C456	1	75	G G	A G	A G	A A	C C	C C
P2_R R1	C457	2	67	A G	A G	A A	A A	C C	C C
P4_R R1	C458	1	68	A G	A G	A A	A A	C C	C C
P2_R R2	C459	1	59	A G	A G	A A	A A	C C	C C
P4_I I11	C46	2	67	G G	A A	A G	A A	C C	C C
P4_R R2	C460	2	81	A G	G G	A A	A A	C C	C C
P2_R R3	C461	2	78	A G	G G	A A	A A	C C	C C
P4_R R3	C462	1	65	A G	A G	A G	A A	C C	C C
P2_R R4	C463	2	56	A G	A G	A A	A A	C C	C C
P4_R R4	C464	1	65	A G	A G	A A	A A	C C	C C
P2_R R5	C465	2	76	A G	A G	A A	A A	C C	C C
P4_R R5	C466	2	58	G G	A G	A G	A A	C C	C C
P2_R R6	C467	1	77	G G	A G	A G	A A	C C	C C
P4_R R6	C468	2	62	A G	A G	A A	A A	C C	C C
P2_R R7	C469	2	57	A G	A G	A G	A A	C C	C C
P2_I I12	C47	2	61	A A	G G	A A	A A	C C	C C
P4_R R7	C470	1	41	A G	A G	A A	A A	C C	C C
P2_R R8	C471	1	62	A G	A G	A G	A A	C C	C C
P4_R R8	C472	2	50	A G	A G	A G	A A	C C	C C
P2_R R9	C473	2	67	A G	A G	A A	A A	C C	C C
P4_R R9	C474	1	62	A G	A G	A A	A A	C C	C C
P2_R R10	C475	1	32	A G	G G	A A	A A	C C	C C
P4_R R10	C476	1	50	A G	G G	A G	A A	C C	C C
P2_R R11	C477	2	49	G G	A G	A A	A A	C C	C C
P4_R R11	C478	2	70	G G	A G	G G	A A	C C	C C
P2_R R12	C479	2	82	A G	A G	A A	A A	C C	C C
P4_I I12	C48	2	59	A A	G G	A A	A A	C C	C C
P4_R R12	C480	1	76	A G	A G	A A	A A	C C	C C
P1_S S1	C481	1	38	A G	A G	A A	A A	C C	C C
P3_S S1	C482	2	74	A G	A G	A A	A A	C C	C C
P1_S S2	C483	2	74	A G	A G	A A	A A	C C	C C
P3_S S2	C484	1	68	A G	A G	A A	A A	C C	C C
P1_S S3	C485	1	66	A G	A G	A G	A A	C C	C C
P3_S S3	C486	1	67	A G	A G	A G	A A	C C	C C
P1_S S4	C487	1	61	A G	A G	A A	A A	C C	C C
P3_S S4	C488	2	69	A G	G G	A G	A A	C C	C C
P1_S S5	C489	2	83	A G	G G	A A	A A	C C	C C
P1_J J1	C49	1	73	G G	A A	A G	A A	C C	C C
P3_S S5	C490	1	66	A G	A G	A A	A A	C C	C C
P1_S S6	C491	1	77	G G	A G	G G	A A	C C	C C
P3_S S6	C492	1	66	A G	A G	A A	A A	C C	C C
P1_S S7	C493	1	54	A G	A G	A A	A A	C C	C C
P3_S S7	C494	1	69	A G	A G	A A	A A	C C	C C
P1_S S8	C495	2	77	A G	A G	A A	A A	C C	C C
P3_S S8	C496	1	57	A G	A G	A A	A A	C C	C C
P1_S S9	C497	2	39	A G	A G	A G	A A	C C	C C
P3_S S9	C498	1	43	A G	G G	A A	A A	C C	C C
P1_S S10	C499	1	59	A G	G G	A A	A A	C C	C C
P1_I I3	C5	2	65	A G	? ?	A G	A A	C C	C C
P3_J J1	C50	2	27	A A	A A	A A	A A	C C	C C
P3_S S10	C500	1	67	A G	A G	A G	A A	C C	C C
P1_S S11	C501	2	67	G G	A G	G G	A A	C C	C C
P3_S S11	C502	2	77	A G	A G	A A	A A	C C	C C
P1_S S12	C503	2	54	A G	A G	A A	A A	C C	C C
P3_S S12	C504	1	66	A G	A G	A A	A A	C C	C C
P2_S S1	C505	2	41	A G	A G	A A	A A	C C	C C
P4_S S1	C506	1	70	A G	A G	A A	A A	C C	C C
P2_S S2	C507	2	55	A G	A G	A G	A A	C C	C C
P4_S S2	C508	2	86	A G	A G	A A	A A	C C	C C
P2_S S3	C509	2	65	A G	A G	A A	A A	C C	C C
P1_J J2	C51	2	66	A A	G G	A A	A A	C C	C C
P4_S S3	C510	1	71	A G	A G	A A	A A	C C	C C
P2_S S4	C511	2	82	A G	G G	A A	A A	C C	C C
P4_S S4	C512	2	42	A G	G G	A A	A A	C C	C C
P2_S S5	C513	1	64	G G	A G	A A	A A	C C	C C
P4_S S5	C514	1	43	A G	A G	A A	A A	C C	C C
P2_S S6	C515	1	58	A G	A G	A A	A A	C C	C C
P4_S S6	C516	1	56	A G	A G	A A	A A	C C	C C
P2_S S7	C517	2	46	A G	A G	A A	A A	C C	C C
P4_S S7	C518	1	70	A G	A G	A A	A A	C C	C C
P2_S S8	C519	2	64	A G	A G	A A	A A	C C	C C
P3_J J2	C52	2	51	A A	G G	A A	A A	C C	C C
P4_S S8	C520	1	59	A G	A G	A A	A A	C C	C C
P2_S S9	C521	1	65	A G	A G	A A	A A	C C	C C
P4_S S9	C522	2	43	A G	A G	A A	A A	C C	C C
P2_S S10	C523	2	39	A G	G G	A A	A A	C C	C C
P4_S S10	C524	1	35	A G	G G	A A	A A	C C	C C
P2_S S11	C525	2	60	A G	A G	A A	A A	C C	C C
P4_S S11	C526	1	61	A G	A G	A A	A A	C C	C C
P2_S S12	C527	1	86	A G	A G	A A	A A	C C	C C
P4_S S12	C528	1	63	G G	A G	A A	A A	C C	C C
P1_T T1	C529	1	61	A G	A G	G G	A A	C C	C C
P1_J J3	C53	1	78	G G	A A	A G	A A	C C	C C
P3_T T1	C530	1	41	A G	A G	A A	A A	C C	C C
P1_T T2	C531	1	88	A G	G G	A A	A A	C C	C C
P3_T T2	C532	2	52	A G	G G	A A	A A	C C	C C
P1_T T3	C533	2	36	A G	A G	A A	A A	C C	C C
P3_T T3	C534	1	61	A G	A G	A G	A A	C C	C C
P1_T T4	C535	2	34	A G	A G	A G	A A	C C	C C
P3_T T4	C536	2	49	A G	A G	A G	A A	C C	C C
P1_T T5	C537	2	88	A G	A G	A A	A A	C C	C C
P3_T T5	C538	1	66	A G	A G	A A	A A	C C	C C
P1_T T6	C539	2	54	A G	A G	A G	A A	C C	C C
P3_J J3	C54	1	73	A A	A A	A G	A A	C C	C C
P3_T T6	C540	2	73	G G	A G	A G	A A	C C	C C
P1_T T7	C541	2	65	A G	A G	G G	A A	C C	C C
P3_T T7	C542	1	69	A G	A G	A A	A A	C C	C C
P1_T T8	C543	1	49	A G	A G	A G	A A	C C	C C
P3_T T8	C544	1	42	A G	A G	A G	A A	C C	C C
P1_T T9	C545	1	60	A G	A G	A A	A A	C C	C C
P3_T T9	C546	1	52	A G	A G	A A	A A	C C	C C
P1_T T10	C547	1	73	A G	G G	A A	A A	C C	C C
P3_T T10	C548	1	51	A G	G G	A A	A A	C C	C C
P1_T T11	C549	2	65	A G	A G	A A	A A	C C	C C
P1_J J4	C55	2	72	A A	G G	A A	A A	C C	C C
P3_T T11	C550	1	64	G G	A G	A A	A A	C C	C C
P3_T T12	C551	2	50	A G	A G	A A	A A	C C	C C
P1_T T12	C551	2	61	A G	A G	A G	A A	C C	C C
P2_T T1	C553	2	68	A G	A G	A A	A A	C C	C C
P4_T T1	C554	1	62	A G	A G	A A	A A	C C	C C
P2_T T2	C555	1	65	A G	A G	A G	A A	C C	C C
P4_T T2	C556	1	58	A G	A G	A A	A A	C C	C C
P2_T T3	C557	1	51	A G	A G	A A	A A	C C	C C
P4_T T3	C558	2	51	A G	G G	A A	A A	C C	C C
P2_T T4	C559	1	73	A G	G G	A A	A A	C C	C C
P3_J J4	C56	1	67	A A	G G	A G	A A	C C	C C
P4_T T4	C560	2	64	A G	A G	A G	A A	C C	C C
P2_T T5	C561	2	32	A G	A G	A G	A A	C C	C C
P4_T T5	C562	1	50	G G	A G	A A	A A	C C	C C
P2_T T6	C563	2	63	A G	A G	A A	A A	C C	C C
P4_T T6	C564	1	61	A G	A G	A A	A A	C C	C C
P2_T T7	C565	2	45	A G	A G	A A	A A	C C	C C
P4_T T7	C566	1	75	A G	A G	A A	A A	C C	C C
P2_T T8	C567	2	60	A G	G G	A G	A A	C C	C C
P4_T T8	C568	1	39	A G	G G	A A	A A	C C	C C
P2_T T9	C569	1	37	A G	A G	G G	A A	C C	C C
P1_J J5	C57	2	62	G G	A A	A G	A A	C C	C C
P4_T T9	C570	1	71	A G	A G	A A	A A	C C	C C
P2_T T10	C571	1	72	A G	A G	A G	A A	C C	C C
P4_T T10	C572	2	61	A G	A G	A A	A A	C C	C C
P2_T T11	C573	2	68	A G	A G	A A	A A	C C	C C
P4_T T11	C574	1	66	A G	G G	A A	A A	C C	C C
P2_T T12	C575	2	61	A G	G G	A A	A A	C C	C C
P4_T T12	C576	2	66	A G	A G	A G	A A	C C	C C
P1_U U1	C577	2	54	A G	A G	A G	A A	C C	C C
P3_U U1	C578	1	74	A G	A G	A A	A A	C C	C C
P1_U U2	C579	1	61	A G	A G	G G	A A	C C	C C
P3_J J5	C58	2	76	A A	G G	A A	A A	C C	C C
P3_U U2	C580	1	79	A G	A G	A A	A A	C C	C C
P1_U U3	C581	2	83	G G	A G	A A	A A	? ?	C C
P3_U U3	C582	1	60	A G	A G	A G	A A	C C	C C
P1_U U4	C583	1	83	A G	G G	A A	A A	C C	C C
P3_U U4	C584	1	68	A G	G G	A A	A A	C C	C C
P1_U U5	C585	2	79	A G	A G	A A	A A	C C	C C
P3_U U5	C586	1	77	A G	A G	A A	A A	C C	C C
P1_U U6	C587	1	42	A G	A G	A A	A A	C C	C C
P3_U U6	C588	2	59	A G	A G	A A	A A	C C	C C
P1_U U7	C589	1	73	G G	A G	G G	A A	C C	C C
P1_J J6	C59	1	34	G G	G G	A A	A A	C C	C C
P3_U U7	C590	2	58	A G	G G	A A	A A	C C	C C
P1_U U8	C591	1	55	A G	G G	A A	A A	C C	C C
P3_U U8	C592	2	57	A G	A G	A G	A A	C C	C C
P1_U U9	C593	1	35	A G	A G	A G	A A	C C	C C
P3_U U9	C594	1	69	A G	A G	A G	A A	C C	C C
P1_U U10	C595	1	81	A G	A G	A G	A A	C C	C C
P3_U U10	C596	1	54	A G	A G	A A	A A	C C	C C
P1_U U11	C597	1	41	A G	A G	G G	A A	C C	C C
P3_U U11	C598	1	84	A G	A G	A A	A A	C C	C C
P1_U U12	C599	2	79	A G	G G	A A	A A	C C	C C
P3_I I3	C6	1	41	A G	? ?	A G	A A	C C	C C
P3_J J6	C60	2	53	A A	G G	A A	A A	C C	C C
P3_U U12	C600	2	63	G G	A G	G G	A A	C C	C C
P2_U U1	C601	2	66	A G	G G	A A	A A	C C	C C
P4_U U1	C602	1	89	G G	A G	G G	A A	C C	C C
P2_U U2	C603	2	56	G G	A G	A A	A A	C C	C C
P4_U U2	C604	2	54	A G	A G	A A	A A	C C	C C
P2_U U3	C605	1	64	A G	A G	A A	A A	C C	C C
P4_U U3	C606	1	62	A G	A G	A A	A A	C C	C C
P2_U U4	C607	1	55	A G	A G	A A	A A	C C	C C
P4_U U4	C608	2	53	A G	A G	A A	A A	C C	C C
P2_U U5	C609	1	48	G G	A G	A A	A A	C C	C C
P1_J J7	C61	1	72	A A	A A	A G	A A	C C	C C
P4_U U5	C610	2	65	A G	A G	A A	A A	C C	C C
P2_U U6	C611	2	67	A G	A G	G G	A A	C C	C C
P4_U U6	C612	1	74	A G	A G	G G	A A	C C	C C
P2_U U7	C613	1	44	A G	A G	G G	A A	C C	C C
P4_U U7	C614	1	67	G G	A G	A G	A A	C C	C C
P2_U U8	C615	2	61	A G	A G	A A	A A	C C	C C
P4_U U8	C616	1	79	A G	A G	A G	A A	C C	C C
P2_U U9	C617	1	64	A G	G G	A A	A A	C C	C C
P4_U U9	C618	1	65	G G	A G	A G	A A	C C	C C
P2_U U10	C619	2	69	A G	G G	A A	A A	C C	C C
P3_J J7	C62	1	69	A A	G G	A A	A A	C C	C C
P4_U U10	C620	1	51	A G	A G	A G	A A	C C	C C
P2_U U11	C621	2	60	A G	A G	A G	A A	C C	C C
P4_U U11	C622	2	58	G G	A G	A G	A A	C C	C C
P2_U U12	C623	2	59	A G	A G	A A	A A	C C	C C
P4_U U12	C624	1	53	G G	A G	A A	A A	C C	C C
P1_V V1	C625	2	43	A G	A G	A A	A A	C C	C C
P3_V V1	C626	2	43	A G	A G	G G	A A	C C	C C
P1_V V2	C627	1	64	A G	A G	G G	A A	C C	C C
P3_V V2	C628	1	64	A G	A G	G G	A A	C C	C C
P1_V V3	C629	1	56	A G	A G	A A	A A	C C	C C
P1_J J8	C63	2	22	A A	G G	A A	A A	C C	C C
P3_V V3	C630	2	66	A G	A G	A A	A A	C C	C C
P1_V V4	C631	2	66	A G	A G	A G	A A	C C	C C
P3_V V4	C632	2	60	A G	A G	A A	A A	C C	C C
P1_V V5	C633	1	66	A G	A G	A A	A A	C C	C C
P3_V V5	C634	1	71	G G	A G	A G	A A	C C	C C
P1_V V6	C635	1	59	A G	A G	G G	A A	C C	C C
P3_V V6	C636	2	83	A G	A G	G G	A A	C C	C C
P1_V V7	C637	2	80	A G	G G	A A	A A	C C	C C
P3_V V7	C638	2	68	A G	G G	A A	A A	C C	C C
P1_V V8	C639	1	63	A G	A G	G G	A A	C C	C C
P3_J J8	C64	1	60	G G	G G	A A	A A	C C	C C
P3_V V8	C640	2	66	A G	A G	A A	A A	C C	C C
P1_V V9	C641	2	56	A G	A G	G G	? ?	C C	C C
P3_V V9	C642	1	61	G G	A G	A G	A A	C C	C C
P1_V V10	C643	1	88	A G	A G	A A	A A	C C	C C
P3_V V10	C644	1	69	A G	A G	A G	A A	C C	C C
P1_V V11	C645	1	53	A G	A G	A A	A A	C C	C C
P3_V V11	C646	1	80	A G	A G	A A	A A	C C	? ?
P1_V V12	C647	2	50	A G	A G	A A	A A	C C	C C
P3_V V12	C648	2	52	A G	A G	A A	A A	C C	C C
P2_V V1	C649	2	73	G G	A G	A G	A A	C C	C C
P1_J J9	C65	2	51	A A	A A	A A	A A	C C	C C
P4_V V1	C650	1	48	A G	A G	G G	A A	C C	C C
P2_V V2	C651	1	65	A G	A G	A G	A A	C C	C C
P4_V V2	C651	1	44	A G	A G	G G	A A	C C	C C
P2_V V3	C653	2	27	A G	A G	G G	A A	C C	C C
P4_V V3	C654	1	40	G G	A G	A A	A A	C C	C C
P2_V V4	C655	1	67	G G	A G	A A	A A	C C	C C
P4_V V4	C656	2	46	G G	A G	A A	A A	C C	C C
P2_V V5	C657	1	46	G G	A G	A A	A A	C C	C C
P4_V V5	C658	1	70	G G	A G	A A	A A	C C	C C
P2_V V6	C659	1	57	G G	A G	G G	A A	C C	C C
P3_J J9	C66	2	90	A A	A A	A G	A A	C C	C C
P4_V V6	C660	2	72	G G	A G	G G	A A	C C	C C
P2_V V7	C661	1	58	G G	A G	G G	G G	C C	C C
P4_V V7	C662	1	60	G G	A G	A A	A A	C C	C C
P2_V V8	C663	2	30	G G	A G	A G	A A	C C	C C
P4_V V8	C664	2	43	G G	A G	A G	A A	C C	C C
P2_V V9	C665	1	48	G G	A G	A A	A A	C C	C C
P4_V V9	C666	1	38	G G	A G	A A	A A	C C	C C
P2_V V10	C667	1	31	G G	A G	A G	A A	C C	C C
P4_V V10	C668	1	70	G G	A G	A A	A A	C C	C C
P2_V V11	C669	2	61	G G	A G	A A	A A	C C	C C
P1_J J10	C67	1	62	A G	G G	A G	A A	C C	C C
P4_V V11	C670	1	31	G G	A G	A A	A A	C C	C C
P2_V V12	C671	1	56	G G	A G	A A	A A	C C	C C
P4_V V12	C672	1	49	G G	A G	A A	A A	C C	C C
P1_W W1	C673	1	76	G G	A G	G G	A A	C C	C C
P3_W W1	C674	1	45	G G	A G	G G	A A	C C	C C
P1_W W2	C675	2	57	G G	A G	G G	A A	C C	C C
P3_W W2	C676	1	57	G G	A G	A A	A A	C C	C C
P1_W W3	C677	1	48	G G	A G	A A	A A	C C	C C
P3_W W3	C678	2	60	G G	A G	A A	A A	C C	C C
P1_W W4	C679	2	65	G G	A G	A A	A A	C C	C C
P3_J J10	C68	1	36	A A	G G	A A	A A	C C	C C
P3_W W4	C680	1	65	A G	A G	A A	A A	C C	C C
P1_W W5	C681	1	26	G G	A G	A G	A A	C C	C C
P3_W W5	C682	2	54	G G	A G	A A	A A	C C	C C
P1_W W6	C683	2	57	G G	A G	A G	A A	C C	C C
P3_W W6	C684	1	45	A G	G G	A G	A A	C C	C C
P1_W W7	C685	1	66	G G	A G	A G	A A	C C	C C
P3_W W7	C686	1	51	G G	A G	A G	A A	C C	C C
P1_W W8	C687	1	44	G G	A G	A G	A A	C C	C C
P3_W W8	C688	1	41	G G	A G	A A	A A	C C	C C
P1_W W9	C689	1	56	G G	A G	A G	A A	C C	C C
P1_J J11	C69	1	68	A G	G G	A A	A A	C C	C C
P3_W W9	C690	1	45	G G	A G	A A	A A	C C	C C
P1_W W10	C691	1	37	G G	A G	A A	A A	C C	C C
P3_W W10	C692	2	62	G G	A G	A A	A A	C C	C C
P1_W W11	C693	1	55	G G	A G	A A	A A	C C	C C
P3_W W11	C694	2	66	G G	A G	A A	? ?	C C	C C
P1_W W12	C695	1	37	G G	A G	A A	A A	C C	C C
P3_W W12	C696	1	45	G G	A G	A A	A A	C C	C C
P2_W W1	C697	2	51	A G	G G	A A	A A	C C	C C
P4_W W1	C698	1	47	G G	A G	A A	A A	C C	C C
P2_W W2	C699	2	69	G G	A G	A G	A A	C C	C C
P1_I I4	C7	1	62	A G	? ?	A G	A A	C C	C C
P3_J J11	C70	2	47	A A	G G	A A	A A	C C	C C
P4_W W2	C700	1	56	G G	A G	A A	A A	C C	C C
P2_W W3	C701	1	38	G G	A G	A A	A A	C C	C C
P4_W W3	C702	1	39	G G	A G	A A	A A	C C	C C
P2_W W4	C703	1	42	G G	A G	A G	A A	C C	C C
P4_W W4	C704	2	67	G G	A G	A G	A A	C C	C C
P2_W W5	C705	2	32	G G	A G	A G	A A	C C	C C
P4_W W5	C706	1	38	G G	A G	A A	A A	C C	C C
P2_W W6	C707	1	29	G G	A G	A A	A A	C C	C C
P4_W W6	C708	2	62	G G	A G	A A	A A	C C	C C
P2_W W7	C709	1	41	G G	A G	A A	A A	C C	C C
P1_J J12	C71	1	70	A G	G G	A A	A A	C C	C C
P4_W W7	C710	1	55	A G	A G	A A	A A	C C	C C
P2_W W8	C711	1	28	G G	A G	A A	A A	C C	C C
P4_W W8	C712	2	40	G G	A G	A G	A A	C C	C C
P2_W W9	C713	1	29	G G	A G	A G	A A	C C	C C
P4_W W9	C714	2	62	G G	A G	A G	A A	C C	C C
P2_W W10	C715	1	58	G G	A G	A A	A A	C C	C C
P4_W W10	C716	1	56	G G	A G	A A	A A	C C	C C
P2_W W11	C717	1	38	G G	A G	A G	A A	C C	C C
P4_W W11	C718	1	78	G G	A G	A A	A A	C C	C C
P2_W W12	C719	2	60	G G	A G	A A	A A	C C	C C
P3_J J12	C72	1	75	A A	G G	A A	A A	C C	C C
P4_W W12	C720	1	54	G G	A G	A A	A A	C C	C C
P1_X X1	C721	2	64	G G	A G	A A	A A	C C	C C
P3_X X1	C722	1	46	A G	A G	G G	A A	C C	C C
P1_X X2	C723	2	47	G G	A G	A A	A A	C C	C C
P3_X X2	C724	2	61	G G	A G	A A	A A	C C	C C
P1_X X3	C725	1	48	G G	A G	A A	A A	C C	C C
P3_X X3	C726	2	40	G G	A G	A A	A A	C C	C C
P1_X X4	C727	2	40	G G	A G	A G	A A	C C	C C
P3_X X4	C728	1	54	G G	A G	A G	A A	C C	C C
P1_X X5	C729	1	44	G G	A G	A G	? ?	C C	C C
P2_J J1	C73	2	67	A A	G G	A A	A A	C C	C C
P3_X X5	C730	1	47	G G	A G	A A	A A	C C	C C
P1_X X6	C731	1	67	A G	A G	A A	A A	C C	C C
P3_X X6	C732	2	44	G G	A G	A A	A A	C C	C C
P1_X X7	C733	1	29	G G	A G	A G	A A	C C	C C
P3_X X7	C734	2	82	G G	A G	A G	A A	C C	C C
P1_X X8	C735	1	73	G G	A G	A A	A A	C C	C C
P3_X X8	C736	1	55	G G	A G	A A	A A	C C	C C
P1_X X9	C737	2	56	G G	A G	A A	A A	C C	C C
P3_X X9	C738	2	68	G G	A G	A G	A A	C C	C C
P1_X X10	C739	2	55	G G	A G	A A	A A	C C	C C
P4_J J1	C74	1	68	G G	G G	A A	A A	C C	C C
P3_X X10	C740	1	31	G G	A G	A G	A A	C C	C C
P1_X X11	C741	1	45	G G	A G	A G	A A	C C	C C
P3_X X11	C742	1	56	G G	A G	A A	A A	C C	C C
P1_X X12	C743	2	83	G G	A G	A A	A A	C C	C C
P3_X X12	C744	2	57	A G	A G	A A	A A	C C	C C
P2_X X1	C745	1	66	G G	A G	A A	A A	C C	C C
P4_X X1	C746	2	62	G G	A G	A G	A A	C C	C C
P2_X X2	C747	1	32	G G	A G	A G	A A	C C	C C
P4_X X2	C748	2	59	G G	A G	A A	A A	C C	C C
P2_X X3	C749	1	44	G G	A G	A A	A A	C C	C C
P2_J J2	C75	1	59	A A	A A	A G	A A	C C	C C
P4_X X3	C750	1	36	G G	A G	A A	A A	C C	C C
P2_X X4	C751	1	62	G G	A G	A A	A A	C C	C C
P4_X X4	C751	1	69	G G	A G	A A	A A	C C	C C
P2_X X5	C753	2	50	G G	A G	A A	A A	C C	C C
P4_X X5	C754	2	29	G G	A G	A A	A A	C C	C C
P2_X X6	C755	2	48	G G	A G	A A	A A	C C	C C
P4_X X6	C756	1	53	G G	A G	A A	A A	C C	C C
P2_X X7	C757	1	43	G G	A G	A G	A A	C C	C C
P4_X X7	C758	1	58	G G	A G	A A	A A	C C	C C
P2_X X8	C759	1	69	G G	A G	A A	A A	C C	? ?
P4_J J2	C76	2	81	A A	A A	A G	A A	C C	C C
P4_X X8	C760	2	43	G G	A G	A G	A A	C C	C C
P2_X X9	C761	1	48	G G	A G	A A	A A	C C	C C
P4_X X9	C762	2	73	G G	A G	A A	A A	C C	C C
P2_X X10	C763	1	52	G G	A G	A A	A A	C C	C C
P4_X X10	C764	2	68	A G	A G	A A	A A	C C	C C
P2_X X11	C765	2	64	G G	A G	A A	A A	C C	C C
P4_X X11	C766	1	52	G G	A G	A G	A A	C C	C C
P2_X X12	C767	2	46	A G	A G	G G	A A	? ?	C C
P4_X X12	C768	1	22	G G	A G	A G	A A	C C	C C
P1_Y Y1	C769	2	49	G G	A G	A G	A A	C C	C C
P2_J J3	C77	1	78	A A	G G	A A	A A	C C	C C
P3_Y Y1	C770	1	52	G G	A G	A A	A A	C C	C C
P1_Y Y2	C771	1	74	G G	A G	A A	A A	C C	C C
P3_Y Y2	C772	1	56	G G	A G	A A	A A	C C	C C
P1_Y Y3	C773	2	60	G G	A G	A G	A A	C C	C C
P3_Y Y3	C774	1	41	G G	A G	A G	A A	C C	C C
P1_Y Y4	C775	1	62	G G	A G	A G	A A	C C	C C
P3_Y Y4	C776	2	67	A G	A G	A A	A A	C C	C C
P1_Y Y5	C777	2	55	G G	A G	A A	A A	C C	C C
P3_Y Y5	C778	1	72	G G	A G	A A	A A	C C	C C
P1_Y Y6	C779	1	75	G G	A G	A A	A A	C C	C C
P4_J J3	C78	2	65	A A	G G	A A	A A	C C	C C
P3_Y Y6	C780	2	71	G G	A G	A A	A A	C C	C C
P1_Y Y7	C781	2	82	G G	A G	A A	A A	C C	C C
P3_Y Y7	C782	2	48	G G	A G	A A	A A	C C	C C
P1_Y Y8	C783	2	68	A G	A G	A G	A A	C C	C C
P3_Y Y8	C784	1	51	G G	A G	A A	A A	C C	C C
P1_Y Y9	C785	2	73	G G	A G	A A	A A	C C	C C
P3_Y Y9	C786	1	45	G G	A G	A G	A A	C C	C C
P1_Y Y10	C787	2	78	G G	A G	A G	A A	C C	C C
P3_Y Y10	C788	2	53	G G	A G	A G	A A	C C	C C
P1_Y Y11	C789	2	84	G G	A G	A A	A A	C C	C C
P2_J J4	C79	2	34	A A	A A	A A	A A	C C	C C
P3_Y Y11	C790	2	79	G G	A G	A A	A A	C C	C C
P1_Y Y12	C791	1	67	G G	A G	A A	A A	C C	C C
P3_Y Y12	C792	2	56	G G	G G	A A	A A	C C	C C
P2_Y Y1	C793	1	55	G G	G G	A A	A A	C C	C C
P4_Y Y1	C794	2	78	G G	G G	A A	A A	C C	C C
P2_Y Y2	C795	1	88	G G	G G	A A	A A	C C	C C
P4_Y Y2	C796	1	62	A G	G G	A A	A A	C C	C C
P2_Y Y3	C797	1	68	G G	G G	A A	A A	C C	C C
P4_Y Y3	C798	1	65	G G	G G	A A	A A	C C	C C
P2_Y Y4	C799	2	70	G G	G G	A A	A A	C C	C C
P3_I I4	C8	2	67	A G	? ?	A G	A A	C C	C C
P4_J J4	C80	1	65	A A	G G	A A	A A	C C	C C
P4_Y Y4	C800	2	74	G G	G G	A A	A A	C C	C C
P2_Y Y5	C801	1	50	G G	G G	A A	A A	C C	C C
P4_Y Y5	C802	1	67	G G	G G	A A	A A	C C	C C
P2_Y Y6	C803	2	56	G G	G G	A A	A A	C C	C C
P4_Y Y6	C804	1	80	G G	G G	A A	A A	C C	C C
P2_Y Y7	C805	1	68	G G	G G	A A	A A	C C	C C
P4_Y Y7	C806	2	76	G G	G G	A A	A A	C C	C C
P2_Y Y8	C807	2	70	G G	G G	A A	A A	C C	C C
P4_Y Y8	C808	1	57	G G	G G	A A	A A	C C	C C
P2_Y Y9	C809	2	36	G G	G G	A A	A A	C C	C C
P2_J J5	C81	2	76	A G	A A	A G	A A	C C	C C
P4_Y Y9	C810	1	53	G G	G G	A A	A A	C C	C C
P2_Y Y10	C811	1	23	A G	A A	A G	A A	C C	C C
P4_Y Y10	C812	2	70	G G	G G	A A	A A	C C	C C
P2_Y Y11	C813	1	45	G G	G G	A A	A A	C C	C C
P4_Y Y11	C814	2	67	G G	G G	A A	A A	C C	C C
P2_Y Y12	C815	2	52	G G	G G	A A	A A	C C	C C
P4_Y Y12	C816	2	59	A A	G G	A A	A A	C C	C C
P1_Z Z1	C817	1	73	G G	G G	A A	A A	C C	C C
P3_Z Z1	C818	2	27	G G	G G	A A	A A	C C	C C
P1_Z Z2	C819	1	66	G G	G G	A A	A A	C C	C C
P4_J J5	C82	2	58	A A	G G	A A	A A	C C	C C
P3_Z Z2	C820	2	51	G G	G G	A A	A A	C C	C C
P1_Z Z3	C821	2	78	G G	A G	A G	A A	C C	C C
P3_Z Z3	C822	1	73	G G	A G	A G	A A	C C	C C
P1_Z Z4	C823	2	72	G G	A G	A A	A A	C C	C C
P3_Z Z4	C824	1	67	G G	G G	A A	A A	C C	C C
P1_Z Z5	C825	2	62	A A	G G	A A	A A	C C	C C
P3_Z Z5	C826	2	76	G G	G G	A A	A A	C C	C C
P1_Z Z6	C827	1	67	G G	G G	A A	A A	C C	C C
P3_Z Z6	C828	1	53	G G	G G	A A	A A	C C	C C
P1_Z Z7	C829	1	72	G G	G G	A A	A A	C C	C C
P2_J J6	C83	1	77	A A	A A	A A	A A	C C	C C
P3_Z Z7	C830	1	69	G G	G G	A A	A A	C C	C C
P1_Z Z8	C831	2	22	G G	G G	A A	A A	C C	C C
P3_Z Z8	C832	1	30	G G	G G	A A	A A	C C	C C
P1_Z Z9	C833	1	51	G G	G G	A A	A A	C C	C C
P3_Z Z9	C834	1	40	G G	A G	A A	A A	C C	C C
P1_Z Z10	C835	2	62	G G	A G	A A	A A	C C	C C
P3_Z Z10	C836	2	36	G G	A G	A A	A A	C C	C C
P1_Z Z11	C837	1	68	A G	A A	A A	A A	C C	C C
P3_Z Z11	C838	1	47	G G	G G	A A	A A	C C	C C
P1_Z Z12	C839	1	65	G G	G G	A A	A A	C C	C C
P4_J J6	C84	1	62	A A	G G	A G	A A	C C	C C
P3_Z Z12	C840	1	75	G G	G G	A A	A A	C C	C C
P2_Z Z1	C841	2	67	G G	G G	A A	A A	C C	C C
P4_Z Z1	C842	1	68	G G	G G	A A	A A	C C	C C
P2_Z Z2	C843	1	59	G G	G G	A A	A A	C C	C C
P4_Z Z2	C844	2	71	G G	G G	A A	A A	C C	C C
P2_Z Z3	C845	2	78	G G	G G	A A	A A	C C	C C
P4_Z Z3	C846	2	65	G G	A G	A G	A A	C C	C C
P2_Z Z4	C847	2	34	G G	A G	A A	A A	C C	C C
P4_Z Z4	C848	1	65	G G	A G	A A	A A	C C	C C
P2_Z Z5	C849	2	76	G G	G G	A A	A A	C C	C C
P2_J J7	C85	1	57	A A	G G	A G	A A	C C	C C
P4_Z Z5	C850	2	58	G G	G G	A A	A A	C C	C C
P2_Z Z6	C851	1	57	G G	G G	A A	A A	C C	C C
P4_Z Z6	C851	2	62	G G	G G	A A	A A	C C	C C
P2_Z Z7	C853	1	57	A A	G G	A A	A A	C C	C C
P4_Z Z7	C854	1	41	G G	G G	A A	A A	C C	C C
P2_Z Z8	C855	1	62	G G	G G	A A	A A	C C	C C
P4_Z Z8	C856	1	50	G G	G G	A A	A A	C C	C C
P2_Z Z9	C857	2	67	A G	A A	A A	A A	C C	C C
P4_Z Z9	C858	1	62	G G	A G	A G	A A	C C	C C
P2_Z Z10	C859	1	32	G G	A G	A G	A A	C C	C C
P4_J J7	C86	1	41	A A	A A	A A	A A	C C	C C
P4_Z Z10	C860	2	50	G G	A G	A A	A A	C C	C C
P2_Z Z11	C861	2	49	G G	G G	A A	A A	C C	C C
P4_Z Z11	C862	1	70	G G	G G	A A	A A	C C	C C
P2_Z Z12	C863	2	65	G G	G G	A A	A A	C C	C C
P4_Z Z12	C864	1	76	G G	G G	A G	A A	C C	C C
P1_a a1	C865	1	38	G G	G G	A A	A A	C C	C C
P3_a a1	C866	2	74	G G	G G	A G	A A	C C	C C
P1_a a2	C867	2	45	G G	G G	A G	A A	C C	C C
P3_a a2	C868	1	64	G G	G G	A G	A A	C C	C C
P1_a a3	C869	1	66	A G	G G	A A	A A	C C	C C
P2_J J8	C87	1	62	G G	A A	A A	A A	C C	C C
P3_a a3	C870	1	56	G G	G G	A G	A A	C C	C C
P1_a a4	C871	1	61	G G	G G	A G	A A	C C	C C
P3_a a4	C872	1	69	G G	G G	A G	A A	C C	C C
P1_a a5	C873	2	56	G G	G G	A A	A A	C C	C C
P3_a a5	C874	2	66	G G	G G	A G	A A	C C	C C
P1_a a6	C875	1	77	G G	A G	A G	A A	C C	C C
P3_a a6	C876	1	66	G G	A G	A A	A A	C C	C C
P1_a a7	C877	2	54	A A	G G	A G	A A	C C	C C
P3_a a7	C878	2	69	G G	A G	A A	A A	C C	C C
P1_a a8	C879	1	77	G G	G G	A G	A A	C C	C C
P4_J J8	C88	1	50	A A	G G	A A	A A	C C	C C
P3_a a8	C880	1	57	G G	G G	A A	A A	C C	C C
P1_a a9	C881	2	39	G G	G G	A A	A A	C C	C C
P3_a a9	C882	1	43	G G	G G	A G	A A	C C	C C
P1_a a10	C883	1	59	G G	G G	A G	A A	C C	C C
P3_a a10	C884	1	67	G G	G G	A A	A A	C C	C C
P1_a a11	C885	2	67	G G	G G	A A	A A	C C	C C
P3_a a11	C886	1	77	G G	G G	A A	A A	C C	C C
P1_a a12	C887	1	54	G G	A G	A A	A A	C C	C C
P3_a a12	C888	2	66	G G	A G	A G	A A	C C	C C
P2_a a1	C889	1	41	G G	A G	A G	A A	C C	C C
P2_J J9	C89	2	67	A A	G G	A A	A A	C C	C C
P4_a a1	C890	1	70	G G	G G	A A	A A	C C	C C
P2_a a2	C891	2	55	G G	G G	G G	A A	C C	C C
P4_a a2	C892	1	46	G G	A G	A G	A A	C C	C C
P2_a a3	C893	2	65	A G	G G	A A	A A	C C	C C
P4_a a3	C894	1	65	G G	A G	A G	A A	C C	C C
P2_a a4	C895	2	42	G G	G G	A G	A A	C C	C C
P4_a a4	C896	1	42	G G	G G	A A	A A	C C	C C
P2_a a5	C897	1	64	G G	G G	A A	A A	C C	C C
P4_a a5	C898	2	43	G G	G G	A G	A A	C C	C C
P2_a a6	C899	1	81	G G	A G	A G	A A	C C	C C
P1_I I5	C9	2	75	A A	? ?	A G	A A	C C	C C
P4_J J9	C90	1	62	A A	G G	A A	A A	C C	C C
P4_a a6	C900	2	79	A G	G G	A G	A A	C C	C C
P2_a a7	C901	1	46	G G	A G	A G	A A	C C	C C
P4_a a7	C902	1	50	G G	A G	A G	A A	C C	C C
P2_a a8	C903	2	64	G G	G G	A G	A A	C C	C C
P4_a a8	C904	1	59	A A	G G	A G	A A	C C	C C
P2_a a9	C905	1	65	G G	G G	A G	A A	C C	C C
P4_a a9	C906	2	43	G G	G G	A G	A A	C C	C C
P2_a a10	C907	2	39	G G	G G	A G	A A	C C	C C
P4_a a10	C908	1	57	G G	G G	A G	A A	C C	C C
P2_a a11	C909	1	60	G G	A G	A G	A A	C C	C C
P2_J J10	C91	1	32	A A	G G	A A	A A	C C	C C
P4_a a11	C910	2	61	G G	A G	A A	A A	C C	C C
P2_a a12	C911	2	56	G G	G G	A G	A A	C C	C C
P4_a a12	C912	1	63	A G	G G	A G	A A	C C	C C
P1_b b1	C913	1	61	G G	G G	G G	A A	C C	C C
P3_b b1	C914	2	56	G G	G G	A G	A A	C C	C C
P1_b b2	C915	1	67	G G	G G	A A	A A	C C	C C
P3_b b2	C916	2	52	G G	G G	A A	A A	C C	C C
P1_b b3	C917	1	67	A A	G G	A G	A A	C C	C C
P3_b b3	C918	2	61	G G	G G	A A	A A	C C	C C
P1_b b4	C919	1	34	G G	A G	A A	A A	C C	C C
P4_J J10	C92	1	50	A A	A A	A A	A A	C C	C C
P3_b b4	C920	1	49	G G	A G	A A	A A	C C	C C
P1_b b5	C921	2	56	G G	G G	A G	A A	C C	C C
P3_b b5	C922	1	66	G G	G G	G G	A A	C C	C C
P1_b b6	C923	2	54	G G	G G	A A	A A	C C	C C
P3_b b6	C924	2	73	G G	A G	A A	A A	C C	C C
P1_b b7	C925	2	56	G G	A G	A G	A A	C C	C C
P3_b b7	C926	1	69	G G	A G	A G	A A	C C	C C
P1_b b8	C927	2	49	G G	G G	A A	A A	C C	C C
P3_b b8	C928	1	42	G G	G G	A G	A A	C C	C C
P1_b b9	C929	2	60	A A	G G	A A	A A	C C	C C
P2_J J11	C93	2	49	G G	A A	A A	A A	C C	C C
P3_b b9	C930	1	52	G G	G G	A G	A A	C C	C C
P1_b b10	C931	1	73	G G	G G	A G	A A	C C	C C
P3_b b10	C932	1	51	G G	G G	A A	A A	C C	C C
P1_b b11	C933	1	65	G G	A G	A G	A A	C C	C C
P3_b b11	C934	1	64	G G	A G	A A	A A	C C	C C
P1_b b12	C935	2	61	G G	A G	A A	A A	C C	C C
P3_b b12	C936	2	50	G G	G G	A A	A A	C C	C C
P2_b b1	C937	1	68	G G	G G	A A	A A	C C	C C
P4_b b1	C938	1	62	G G	G G	A A	A A	C C	C C
P2_b b2	C939	1	83	G G	A G	A G	A A	C C	C C
P4_J J11	C94	1	70	A A	A A	A A	A A	C C	C C
P4_b b2	C940	2	58	G G	A G	A G	A A	C C	C C
P2_b b3	C941	1	51	G G	A G	A G	A A	C C	C C
P4_b b3	C942	2	51	G G	G G	A A	A A	C C	C C
P2_b b4	C943	2	73	G G	G G	A A	A A	C C	C C
P4_b b4	C944	1	64	A A	G G	A A	A A	C C	C C
P2_b b5	C945	2	32	G G	G G	A A	A A	C C	C C
P4_b b5	C946	2	90	G G	G G	A A	A A	C C	C C
P2_b b6	C947	1	63	G G	G G	A A	A A	C C	C C
P4_b b6	C948	2	61	G G	G G	A G	A A	C C	C C
P2_b b7	C949	2	76	G G	G G	G G	A A	C C	C C
P2_J J12	C95	2	82	A A	A A	A A	A A	C C	C C
P4_b b7	C950	1	75	G G	A G	A G	A A	C C	C C
P4_b b8	C951	1	39	G G	A G	A G	A A	C C	C C
P2_b b8	C951	2	60	G G	A G	A G	A A	C C	C C
P2_b b9	C953	2	37	G G	G G	A A	A A	C C	C C
P4_b b9	C954	1	71	G G	G G	A A	A A	C C	C C
P2_b b10	C955	1	72	G G	G G	A G	A A	C C	C C
P4_b b10	C956	2	61	G G	G G	A G	A A	C C	C C
P2_b b11	C957	2	68	G G	G G	A G	A A	C C	C C
P4_b b11	C958	1	66	G G	G G	A G	A A	C C	C C
P2_b b12	C959	2	61	G G	G G	A G	A A	C C	C C
P4_J J12	C96	1	76	A G	A G	A A	A A	C C	C C
P4_b b12	C960	1	66	A A	G G	A G	A A	C C	C C
P1_c c1	C961	2	39	G G	G G	A A	A A	C C	C C
P3_c c1	C962	1	74	G G	G G	A A	A A	C C	C C
P1_c c2	C963	1	61	G G	G G	A A	A A	C C	C C
P3_c c2	C964	1	56	G G	A G	A A	A A	C C	C C
P1_c c3	C965	2	83	G G	A G	A G	A A	? ?	C C
P3_c c3	C966	1	60	G G	G G	A G	A A	C C	C C
P1_c c4	C967	1	83	G G	G G	A G	A A	C C	C C
P3_c c4	C968	2	68	G G	G G	G G	A A	C C	C C
P1_c c5	C969	2	55	G G	G G	A A	A A	C C	C C
P1_K K1	C97	1	70	A G	A A	A G	A A	C C	C C
P3_c c5	C970	1	77	G G	G G	A A	A A	C C	C C
P1_c c6	C971	1	42	G G	G G	A G	A A	C C	C C
P3_c c6	C972	1	59	G G	G G	A G	A A	C C	C C
P1_c c7	C973	1	73	G G	G G	A A	A A	C C	C C
P3_c c7	C974	2	58	G G	G G	A A	A A	C C	C C
P1_c c8	C975	2	55	A G	G G	A A	A A	C C	C C
P3_c c8	C976	2	57	G G	G G	A A	A A	C C	C C
P1_c c9	C977	1	35	G G	G G	A A	A A	C C	C C
P3_c c9	C978	2	69	G G	G G	A A	A A	C C	C C
P1_c c10	C979	1	81	G G	A G	A A	A A	C C	C C
P3_K K1	C98	2	74	A G	G G	A A	A A	C C	C C
P3_c c10	C980	1	54	G G	A G	A A	A A	C C	C C
P1_c c11	C981	2	41	G G	G G	A G	A A	C C	C C
P3_c c11	C982	1	84	G G	G G	A G	A A	C C	C C
P1_c c12	C983	2	79	G G	G G	A G	A A	C C	C C
P3_c c12	C984	2	63	G G	G G	G G	A A	C C	C C
P2_c c1	C985	1	66	G G	G G	A A	A A	C C	C C
P4_c c1	C986	1	89	G G	G G	A A	A A	C C	C C
P2_c c2	C987	2	56	G G	G G	A A	A A	C C	C C
P4_c c2	C988	2	46	G G	G G	A A	A A	C C	C C
P2_c c3	C989	2	64	G G	G G	A A	A A	C C	C C
P1_K K2	C99	2	74	A G	G G	A A	A A	C C	C C
P4_c c3	C990	1	62	A G	G G	A G	A A	C C	C C
P2_c c4	C991	1	55	G G	G G	A A	A A	C C	C C
P4_c c4	C992	1	53	G G	A G	A A	A A	C C	C C
P2_c c5	C993	2	48	G G	A G	A G	A A	C C	C C
P4_c c5	C994	2	83	G G	G G	A G	A A	C C	C C
P2_c c6	C995	1	78	A G	G G	A G	A A	C C	C C
P4_c c6	C996	1	74	G G	G G	A G	A A	C C	C C
P2_c c7	C997	1	44	G G	G G	A G	A A	C C	C C
P4_c c7	C998	1	67	G G	G G	A A	A A	C C	C C
P2_c c8	C999	1	61	G G	G G	A A	A A	C C	C C

## Sheet: DM
Sample Id	ID	Sex	Age	rs3750965	rs1551305	rs3829241	rs35264875	rs267603153	rs267603154
P1_A A1	MHZXYYDM1	2	65	G G	G G	G G	A A	C C	C C
P3_A A1	MHZXYYDM10	2	39	G G	G G	G G	A A	C C	C C
P1_A A2	MHZXYYDM100	2	70	G G	G G	G G	A A	C C	C C
P3_A A2	MHZXYYDM101	2	79	G G	G G	G G	A A	C C	C C
P1_A A3	MHZXYYDM102	2	72	G G	G G	G G	A A	C C	C C
P3_A A3	MHZXYYDM103	2	35	G G	G G	G G	A A	C C	C C
P1_A A4	MHZXYYDM104	2	90	G G	G G	G G	A A	C C	C C
P3_A A4	MHZXYYDM105	2	66	G G	G G	G G	A A	C C	C C
P1_A A5	MHZXYYDM106	2	68	G G	G G	G G	A A	C C	C C
P3_A A5	MHZXYYDM107	2	48	G G	G G	G G	A A	C C	C C
P1_A A6	MHZXYYDM108	2	77	G G	G G	G G	A A	C C	C C
P3_A A6	MHZXYYDM109	2	64	G G	G G	G G	A A	C C	C C
P1_A A7	MHZXYYDM11	2	32	G G	G G	G G	A A	C C	C C
P3_A A7	MHZXYYDM110	2	43	G G	G G	G G	A A	C C	C C
P1_A A8	MHZXYYDM111	2	74	G G	G G	G G	A A	C C	C C
P3_A A8	MHZXYYDM112	2	66	G G	G G	G G	A A	C C	C C
P1_A A9	MHZXYYDM113	2	77	G G	G G	G G	A A	C C	C C
P3_A A9	MHZXYYDM114	2	88	G G	G G	G G	A A	C C	C C
P1_A A10	MHZXYYDM115	2	59	G G	G G	G G	A A	C C	C C
P3_A A10	MHZXYYDM116	2	73	G G	G G	G G	A A	C C	C C
P1_A A11	MHZXYYDM117	2	55	G G	G G	G G	A A	C C	C C
P3_A A11	MHZXYYDM118	2	46	G G	G G	G G	A A	C C	C C
P1_A A12	MHZXYYDM119	2	67	G G	G G	G G	A A	C C	C C
P3_A A12	MHZXYYDM12	2	48	G G	G G	G G	A A	C C	C C
P2_A A1	MHZXYYDM120	2	51	G G	G G	G G	A A	C C	C C
P4_A A1	MHZXYYDM121	2	76	G G	G G	G G	A A	C C	C C
P2_A A2	MHZXYYDM122	2	87	G G	G G	G G	A A	C C	C C
P4_A A2	MHZXYYDM123	2	26	G G	G G	G G	A A	C C	C C
P2_A A3	MHZXYYDM124	2	36	G G	G G	G G	A A	C C	C C
P4_A A3	MHZXYYDM125	2	56	G G	G G	G G	A A	C C	C C
P2_A A4	MHZXYYDM126	2	62	G G	G G	G G	A A	C C	C C
P4_A A4	MHZXYYDM127	2	51	G G	G G	G G	A A	C C	C C
P2_A A5	MHZXYYDM128	2	43	A G	G G	G G	A A	C C	C C
P4_A A5	MHZXYYDM129	2	32	A G	G G	G G	A A	C C	C C
P2_A A6	MHZXYYDM13	2	43	A G	G G	G G	A A	C C	C C
P4_A A6	MHZXYYDM130	2	29	A G	G G	G G	A A	C C	C C
P2_A A7	MHZXYYDM131	2	81	A G	G G	G G	A A	C C	C C
P4_A A7	MHZXYYDM132	2	64	A G	G G	G G	A A	C C	C C
P2_A A8	MHZXYYDM133	2	66	A G	G G	G G	A A	C C	C C
P4_A A8	MHZXYYDM134	2	44	A G	G G	G G	A A	C C	C C
P2_A A9	MHZXYYDM135	2	52	A G	G G	G G	A A	C C	C C
P4_A A9	MHZXYYDM136	2	56	A G	G G	G G	A A	C C	C C
P2_A A10	MHZXYYDM137	2	68	A G	G G	G G	A A	C C	C C
P4_A A10	MHZXYYDM138	2	66	A G	G G	G G	A A	C C	C C
P2_A A11	MHZXYYDM139	2	32	A G	G G	G G	A A	C C	C C
P4_A A11	MHZXYYDM14	2	50	A G	G G	G G	A A	C C	C C
P2_A A12	MHZXYYDM140	2	37	A G	G G	G G	A A	C C	C C
P4_A A12	MHZXYYDM141	2	48	A G	G G	G G	A A	C C	C C
P1_B1	MHZXYYDM142	2	70	A G	G G	G G	A A	C C	C C
P3_B1	MHZXYYDM143	2	74	A G	G G	G G	A A	C C	C C
P1_B2	MHZXYYDM144	2	45	A G	G G	G G	A A	C C	C C
P3_B2	MHZXYYDM145	2	77	A G	G G	G G	A A	C C	C C
P1_B3	MHZXYYDM146	2	34	A G	G G	G G	A A	C C	C C
P3_B3	MHZXYYDM147	2	69	A G	G G	G G	A A	C C	C C
P1_B4	MHZXYYDM148	2	62	A G	G G	G G	A A	C C	C C
P3_B4	MHZXYYDM149	2	89	A G	G G	G G	A A	C C	C C
P1_B5	MHZXYYDM15	2	59	A G	G G	G G	A A	C C	C C
P3_B5	MHZXYYDM150	2	83	A G	G G	G G	A A	C C	C C
P1_B6	MHZXYYDM151	2	62	A G	G G	G G	A A	C C	C C
P3_B6	MHZXYYDM152	2	84	A G	G G	G G	A A	C C	C C
P1_B7	MHZXYYDM153	2	50	A G	G G	G G	A A	C C	C C
P3_B7	MHZXYYDM154	2	43	A G	G G	G G	A A	C C	C C
P1_B8	MHZXYYDM155	2	68	A G	G G	G G	A A	C C	C C
P3_B8	MHZXYYDM156	2	71	A G	G G	G G	A A	C C	C C
P1_B9	MHZXYYDM157	2	66	A G	G G	G G	A A	C C	C C
P3_B9	MHZXYYDM158	2	61	A G	G G	G G	A A	C C	C C
P1_B10	MHZXYYDM159	2	67	A G	G G	G G	A A	C C	C C
P3_B10	MHZXYYDM16	2	48	A G	G G	G G	A A	C C	C C
P1_B11	MHZXYYDM160	2	49	A G	G G	G G	A A	C C	C C
P3_B11	MHZXYYDM161	2	73	A G	G G	G G	A A	C C	C C
P1_B12	MHZXYYDM162	2	75	A G	G G	G G	A A	C C	C C
P3_B12	MHZXYYDM163	2	38	A G	G G	G G	A A	C C	C C
P2_B1	MHZXYYDM164	2	73	A G	G G	G G	A A	C C	C C
P4_B1	MHZXYYDM165	2	45	A G	G G	G G	A A	C C	C C
P2_B2	MHZXYYDM166	2	55	A G	G G	G G	A A	C C	C C
P4_B2	MHZXYYDM167	2	54	A G	G G	G G	A A	C C	C C
P2_B3	MHZXYYDM168	2	53	A G	G G	G G	A A	C C	C C
P4_B3	MHZXYYDM169	2	45	A G	G G	G G	A A	C C	C C
P2_B4	MHZXYYDM17	2	76	A G	G G	G G	A A	C C	C C
P4_B4	MHZXYYDM170	2	47	A G	G G	G G	A A	C C	C C
P2_B5	MHZXYYDM171	2	81	A G	G G	G G	A A	C C	C C
P4_B5	MHZXYYDM172	2	38	A G	G G	G G	A A	C C	C C
P2_B6	MHZXYYDM173	2	39	A G	G G	G G	A A	C C	C C
P4_B6	MHZXYYDM174	2	62	A G	G G	G G	A A	C C	C C
P2_B7	MHZXYYDM175	2	88	A G	G G	G G	A A	C C	C C
P4_B7	MHZXYYDM176	2	46	A G	G G	G G	A A	C C	C C
P2_B8	MHZXYYDM177	2	54	A G	G G	G G	A A	C C	C C
P4_B8	MHZXYYDM178	2	47	A G	G G	G G	A A	C C	C C
P2_B9	MHZXYYDM179	2	76	A G	G G	G G	A A	C C	C C
P4_B9	MHZXYYDM18	2	68	A G	G G	G G	A A	C C	C C
P2_B10	MHZXYYDM180	2	62	A G	G G	G G	A A	C C	C C
P4_B10	MHZXYYDM181	2	62	A G	G G	G G	A A	C C	C C
P2_B11	MHZXYYDM182	2	90	A G	G G	G G	A A	C C	C C
P4_B11	MHZXYYDM183	2	29	A G	G G	G G	A A	C C	C C
P2_B12	MHZXYYDM184	2	71	A G	G G	G G	A A	C C	C C
P4_B12	MHZXYYDM185	2	73	A G	G G	G G	A A	C C	C C
P1_C C1	MHZXYYDM186	2	74	A G	G G	G G	A A	C C	C C
P3_C C1	MHZXYYDM187	2	61	A G	G G	G G	A A	C C	C C
P1_C C2	MHZXYYDM188	2	67	A G	G G	G G	A A	C C	C C
P3_C C2	MHZXYYDM189	2	42	A G	G G	G G	A A	C C	C C
P1_C C3	MHZXYYDM19	2	53	A G	G G	G G	A A	C C	C C
P3_C C3	MHZXYYDM190	2	81	A G	G G	G G	A A	C C	C C
P1_C C4	MHZXYYDM191	2	36	A G	G G	G G	A A	C C	C C
P3_C C4	MHZXYYDM192	2	56	A G	G G	G G	A A	C C	C C
P1_C C5	MHZXYYDM193	2	81	A G	G G	G G	A A	C C	C C
P3_C C5	MHZXYYDM194	2	89	A G	G G	G G	A A	C C	C C
P1_C C6	MHZXYYDM195	2	57	A G	G G	G G	A A	C C	C C
P3_C C6	MHZXYYDM196	2	69	A G	G G	G G	A A	C C	C C
P1_C C7	MHZXYYDM197	2	49	A G	G G	G G	A A	C C	C C
P3_C C7	MHZXYYDM198	2	64	A G	G G	G G	A A	C C	C C
P1_C C8	MHZXYYDM199	2	66	A G	G G	G G	A A	C C	C C
P3_C C8	MHZXYYDM2	2	59	A G	G G	G G	A A	C C	C C
P1_C C9	MHZXYYDM20	2	54	A G	G G	G G	A A	C C	C C
P3_C C9	MHZXYYDM200	2	88	A G	G G	G G	A A	C C	C C
P1_C C10	MHZXYYDM201	2	67	A G	G G	G G	A A	C C	C C
P3_C C10	MHZXYYDM202	2	24	A G	G G	G G	A A	C C	C C
P1_C C11	MHZXYYDM203	2	72	A G	G G	G G	A A	C C	C C
P3_C C11	MHZXYYDM204	2	74	A G	G G	G G	A A	C C	C C
P1_C C12	MHZXYYDM205	2	72	A G	G G	G G	A A	C C	C C
P3_C C12	MHZXYYDM206	2	31	A G	G G	G G	A A	C C	C C
P2_C C1	MHZXYYDM207	2	77	A G	G G	G G	A A	C C	C C
P4_C C1	MHZXYYDM208	2	57	A G	G G	G G	A A	C C	C C
P2_C C2	MHZXYYDM209	2	78	A G	G G	G G	A A	C C	C C
P4_C C2	MHZXYYDM21	2	57	A G	G G	G G	A A	C C	C C
P2_C C3	MHZXYYDM210	2	23	A G	G G	G G	A A	C C	C C
P4_C C3	MHZXYYDM211	2	37	A G	G G	G G	A A	C C	C C
P2_C C4	MHZXYYDM212	2	86	A G	G G	G G	A A	C C	C C
P4_C C4	MHZXYYDM213	2	69	A G	G G	G G	A A	C C	C C
P2_C C5	MHZXYYDM214	2	79	A G	G G	G G	A A	C C	C C
P4_C C5	MHZXYYDM215	2	29	A G	G G	G G	A A	C C	C C
P2_C C6	MHZXYYDM216	2	35	A G	G G	G G	A A	C C	C C
P4_C C6	MHZXYYDM217	2	58	A G	G G	G G	A A	C C	C C
P2_C C7	MHZXYYDM218	2	52	A G	G G	G G	A A	C C	C C
P4_C C7	MHZXYYDM219	2	47	A G	G G	G G	A A	C C	C C
P2_C C8	MHZXYYDM22	2	73	A G	G G	G G	A A	C C	C C
P4_C C8	MHZXYYDM220	2	27	A G	G G	G G	A A	C C	C C
P2_C C9	MHZXYYDM221	2	73	A G	G G	G G	A A	C C	C C
P4_C C9	MHZXYYDM222	2	55	A G	G G	G G	A A	C C	C C
P2_C C10	MHZXYYDM223	2	83	A G	G G	G G	A A	C C	C C
P4_C C10	MHZXYYDM224	2	32	A G	G G	G G	A A	C C	C C
P2_C C11	MHZXYYDM225	2	63	A G	G G	G G	A A	C C	C C
P4_C C11	MHZXYYDM226	2	48	A G	G G	G G	A A	C C	C C
P2_C C12	MHZXYYDM227	2	72	A G	G G	G G	A A	C C	C C
P4_C C12	MHZXYYDM228	2	52	A G	G G	G G	A A	C C	C C
P1_D1	MHZXYYDM229	2	50	A G	G G	G G	A A	C C	C C
P3_D1	MHZXYYDM23	2	79	A G	G G	G G	A A	C C	C C
P1_D2	MHZXYYDM230	2	61	A G	G G	G G	A A	C C	C C
P3_D2	MHZXYYDM231	2	59	A G	G G	G G	A A	C C	C C
P1_D3	MHZXYYDM232	2	72	A G	G G	G G	A A	C C	C C
P3_D3	MHZXYYDM233	2	54	A G	G G	G G	A A	C C	C C
P1_D4	MHZXYYDM234	2	68	A G	G G	G G	A A	C C	C C
P3_D4	MHZXYYDM235	2	86	A G	G G	G G	A A	C C	C C
P1_D5	MHZXYYDM236	2	78	A G	G G	G G	A A	C C	C C
P3_D5	MHZXYYDM237	2	74	A G	G G	G G	A A	C C	C C
P1_D6	MHZXYYDM238	2	41	A G	G G	G G	A A	C C	C C
P3_D6	MHZXYYDM239	2	51	A G	G G	G G	A A	C C	C C
P1_D7	MHZXYYDM24	2	70	A G	G G	G G	A A	C C	C C
P3_D7	MHZXYYDM240	2	64	A G	G G	G G	A A	C C	C C
P1_D8	MHZXYYDM241	2	67	A G	G G	G G	A A	C C	C C
P3_D8	MHZXYYDM242	2	83	A A	G G	G G	A A	C C	C C
P1_D9	MHZXYYDM243	2	69	A A	G G	G G	A A	C C	C C
P3_D9	MHZXYYDM244	2	69	A A	G G	G G	A A	C C	C C
P1_D10	MHZXYYDM245	2	77	A A	G G	G G	A A	C C	C C
P3_D10	MHZXYYDM246	2	44	A A	G G	G G	A A	C C	C C
P1_D11	MHZXYYDM247	2	74	A A	G G	G G	A A	C C	C C
P3_D11	MHZXYYDM248	1	72	A A	G G	G G	A A	C C	C C
P1_D12	MHZXYYDM249	1	75	A A	G G	G G	A A	C C	C C
P3_D12	MHZXYYDM25	1	70	A A	G G	G G	G G	C C	C C
P2_D1	MHZXYYDM250	1	78	A A	G G	G G	A A	C C	C C
P4_D1	MHZXYYDM251	1	47	A A	G G	G G	A A	C C	C C
P2_D2	MHZXYYDM252	1	88	A A	G G	G G	A A	C C	C C
P4_D2	MHZXYYDM253	1	45	A A	G G	G G	A A	C C	C C
P2_D3	MHZXYYDM254	1	70	A A	G G	G G	A A	C C	C C
P4_D3	MHZXYYDM255	1	62	A A	G G	G G	A A	C C	C C
P2_D4	MHZXYYDM256	1	65	A A	G G	G G	A A	C C	C C
P4_D4	MHZXYYDM257	1	78	A A	G G	G G	A A	C C	C C
P2_D5	MHZXYYDM258	1	46	A A	G G	G G	A A	C C	C C
P4_D5	MHZXYYDM259	1	62	A A	G G	G G	A A	C C	C C
P2_D6	MHZXYYDM26	1	60	A A	G G	G G	A A	C C	C C
P4_D6	MHZXYYDM260	1	56	A A	G G	G G	A A	C C	C C
P2_D7	MHZXYYDM261	1	36	A A	G G	G G	A A	C C	C C
P4_D7	MHZXYYDM262	1	61	A A	G G	G G	A A	C C	C C
P2_D8	MHZXYYDM263	1	65	A A	G G	G G	A A	C C	C C
P4_D8	MHZXYYDM264	1	44	A A	G G	G G	A A	C C	C C
P2_D9	MHZXYYDM265	1	51	A A	G G	G G	A A	C C	C C
P4_D9	MHZXYYDM266	1	31	A A	G G	G G	A A	C C	C C
P2_D10	MHZXYYDM267	1	58	A A	G G	G G	A A	C C	C C
P4_D10	MHZXYYDM268	1	29	A A	G G	G G	A A	C C	C C
P2_D11	MHZXYYDM269	1	61	A A	A G	G G	A A	C C	C C
P4_D11	MHZXYYDM27	1	53	A A	A G	G G	A A	C C	C C
P2_D12	MHZXYYDM270	1	61	A A	A G	G G	A A	C C	C C
P4_D12	MHZXYYDM271	1	68	A A	A G	G G	A A	C C	C C
P1_E1	MHZXYYDM272	1	86	A A	A G	G G	A A	C C	C C
P3_E1	MHZXYYDM273	1	83	A A	A G	G G	A A	C C	C C
P1_E2	MHZXYYDM274	1	59	A A	A G	G G	A A	C C	C C
P3_E2	MHZXYYDM275	1	73	A A	A G	G G	A A	C C	C C
P1_E3	MHZXYYDM276	1	69	A A	A G	G G	A A	? ?	C C
P3_E3	MHZXYYDM277	1	41	A A	A G	G G	A A	C C	C C
P1_E4	MHZXYYDM278	1	47	A A	A G	G G	A A	C C	C C
P3_E4	MHZXYYDM279	1	64	A A	A G	G G	A A	C C	C C
P1_E5	MHZXYYDM28	1	65	A A	A G	G G	A A	C C	C C
P3_E5	MHZXYYDM280	1	44	A A	A G	G G	A A	C C	C C
P1_E6	MHZXYYDM281	1	62	A A	A G	G G	A A	C C	C C
P3_E6	MHZXYYDM282	1	24	A A	A G	G G	A A	C C	C C
P1_E7	MHZXYYDM283	1	82	A A	A G	G G	A A	C C	C C
P3_E7	MHZXYYDM284	1	87	A A	A G	G G	A A	C C	C C
P1_E8	MHZXYYDM285	1	61	A A	A G	G G	A A	C C	C C
P3_E8	MHZXYYDM286	1	80	A A	A G	G G	A A	C C	C C
P1_E9	MHZXYYDM287	1	77	A A	A G	G G	A A	C C	C C
P3_E9	MHZXYYDM288	1	53	A A	A G	G G	A A	C C	C C
P1_E10	MHZXYYDM289	1	54	A A	A G	G G	A A	C C	C C
P3_E10	MHZXYYDM29	1	27	A A	A G	G G	A A	C C	C C
P1_E11	MHZXYYDM290	1	56	A A	A G	G G	A A	C C	C C
P3_E11	MHZXYYDM291	1	58	A A	A G	G G	A A	C C	C C
P1_E12	MHZXYYDM292	1	71	A A	A G	G G	A A	C C	C C
P3_E12	MHZXYYDM293	1	61	A A	A G	G G	A A	C C	C C
P2_E1	MHZXYYDM294	1	53	A A	A G	G G	A A	C C	C C
P4_E1	MHZXYYDM295	1	48	A A	A G	G G	A A	C C	C C
P2_E2	MHZXYYDM296	1	62	A A	A G	G G	A A	C C	C C
P4_E2	MHZXYYDM297	1	66	A A	A G	G G	A A	C C	C C
P2_E3	MHZXYYDM298	1	27	A A	A G	G G	A A	C C	C C
P4_E3	MHZXYYDM299	1	55	A A	A G	G G	A A	C C	C C
P2_E4	MHZXYYDM3	1	83	A A	A G	G G	A A	C C	C C
P4_E4	MHZXYYDM30	1	38	A A	A G	G G	A A	C C	C C
P2_E5	MHZXYYDM300	1	70	A A	A G	G G	A A	C C	C C
P4_E5	MHZXYYDM301	1	41	A A	A G	G G	A A	C C	C C
P2_E6	MHZXYYDM302	1	61	A A	A G	G G	A A	C C	C C
P4_E6	MHZXYYDM303	1	38	A A	A G	G G	A A	C C	C C
P2_E7	MHZXYYDM304	1	61	A A	A G	G G	A A	C C	C C
P4_E7	MHZXYYDM305	1	48	A A	A G	A G	A A	C C	C C
P2_E8	MHZXYYDM306	1	69	A A	A G	A G	A A	C C	C C
P4_E8	MHZXYYDM307	1	29	A A	A G	A G	A A	C C	C C
P2_E9	MHZXYYDM308	1	65	A A	A G	A G	A A	C C	C C
P4_E9	MHZXYYDM309	1	45	A A	A G	A G	A A	C C	C C
P2_E10	MHZXYYDM31	1	51	A A	A G	A G	A A	C C	C C
P4_E10	MHZXYYDM310	1	44	A A	A G	A G	A A	C C	C C
P2_E11	MHZXYYDM311	1	76	A A	A G	A G	A A	C C	C C
P4_E11	MHZXYYDM312	1	43	A A	A G	A G	A A	C C	C C
P2_E12	MHZXYYDM313	1	68	A A	A G	A G	A A	C C	C C
P4_E12	MHZXYYDM314	1	64	A A	A G	A G	A A	C C	C C
P1_F1	MHZXYYDM315	1	66	A A	A G	A G	A A	C C	C C
P3_F1	MHZXYYDM316	1	60	A A	A G	A G	A A	C C	C C
P1_F2	MHZXYYDM317	1	73	A A	A G	A G	A A	C C	C C
P3_F2	MHZXYYDM318	1	58	A A	A G	A G	A A	C C	C C
P1_F3	MHZXYYDM319	1	22	A A	A G	A G	A A	C C	C C
P3_F3	MHZXYYDM32	1	84	A A	A G	A G	A A	C C	C C
P1_F4	MHZXYYDM320	1	70	A A	A G	A G	A A	C C	C C
P3_F4	MHZXYYDM321	1	62	A A	A G	A G	A A	C C	C C
P1_F5	MHZXYYDM322	1	34	A A	A G	A G	A A	C C	C C
P3_F5	MHZXYYDM323	1	67	A A	A G	A G	A A	C C	C C
P1_F6	MHZXYYDM324	1	50	A A	A G	A G	A A	C C	C C
P3_F6	MHZXYYDM325	1	58	A A	A G	A G	A A	C C	C C
P1_F7	MHZXYYDM326	1	76	A A	A G	A G	A A	C C	C C
P3_F7	MHZXYYDM327	1	66	A A	A G	A G	A A	C C	C C
P1_F8	MHZXYYDM328	1	69	A A	A G	A G	A A	C C	C C
P3_F8	MHZXYYDM329	1	68	A A	A G	A G	A A	C C	C C
P1_F9	MHZXYYDM33	1	57	A A	A G	A G	? ?	C C	C C
P3_F9	MHZXYYDM330	1	80	A A	A G	A G	A A	C C	C C
P1_F10	MHZXYYDM331	1	66	A A	A G	A G	A A	C C	C C
P3_F10	MHZXYYDM332	1	40	A A	A G	A G	A A	C C	C C
P1_F11	MHZXYYDM333	1	34	A A	A G	A G	A A	C C	C C
P3_F11	MHZXYYDM334	1	60	A A	A G	A G	A A	C C	? ?
P1_F12	MHZXYYDM335	1	82	A A	A G	A G	A A	C C	C C
P3_F12	MHZXYYDM336	1	31	A A	A G	A G	A A	C C	C C
P2_F1	MHZXYYDM337	1	84	A A	A G	A G	A A	C C	C C
P4_F1	MHZXYYDM338	1	60	A A	A G	A G	A A	C C	C C
P2_F2	MHZXYYDM339	1	68	A A	A G	A G	A A	C C	C C
P4_F2	MHZXYYDM34	1	51	A A	A G	A G	A A	C C	C C
P2_F3	MHZXYYDM340	1	66	A A	A G	A G	A A	C C	C C
P4_F3	MHZXYYDM341	1	76	A A	A G	A G	A A	C C	C C
P2_F4	MHZXYYDM342	1	82	A A	A G	A G	A A	C C	C C
P4_F4	MHZXYYDM343	1	39	A A	A G	A G	A A	C C	C C
P2_F5	MHZXYYDM344	1	64	A A	A G	A G	A A	C C	C C
P4_F5	MHZXYYDM345	1	55	A A	A G	A G	A A	C C	C C
P2_F6	MHZXYYDM346	1	86	A A	A G	A G	A A	C C	C C
P4_F6	MHZXYYDM347	1	78	A A	A G	A G	A A	C C	C C
P2_F7	MHZXYYDM348	1	34	A A	A G	A G	A A	C C	C C
P4_F7	MHZXYYDM349	1	40	A A	A G	A G	A A	C C	C C
P2_F8	MHZXYYDM35	1	49	A A	A G	A G	A A	C C	C C
P4_F8	MHZXYYDM350	1	82	A A	A G	A G	A A	C C	C C
P2_F9	MHZXYYDM351	1	64	A A	A G	A G	A A	C C	C C
P4_F9	MHZXYYDM352	1	84	A A	A G	A G	A A	C C	C C
P2_F10	MHZXYYDM353	1	51	A A	A G	A G	A A	C C	C C
P4_F10	MHZXYYDM354	1	36	A A	A G	A G	A A	C C	C C
P2_F11	MHZXYYDM355	1	75	A A	A G	A G	A A	C C	C C
P4_F11	MHZXYYDM356	1	28	A A	A G	A G	A A	C C	C C
P2_F12	MHZXYYDM357	1	66	A A	A G	A G	A A	C C	C C
P4_F12	MHZXYYDM358	1	52	A A	A G	A G	A A	C C	C C
P1_G G1	MHZXYYDM359	1	80	A A	A G	A G	A A	C C	C C
P3_G G1	MHZXYYDM36	1	83	A A	A G	A G	A A	C C	C C
P1_G G2	MHZXYYDM360	1	78	A A	A A	A G	A A	C C	C C
P3_G G2	MHZXYYDM361	1	55	A A	A A	A G	A A	C C	C C
P1_G G3	MHZXYYDM362	1	30	A A	A A	A G	A A	C C	C C
P3_G G3	MHZXYYDM363	1	79	A A	A A	A G	A A	C C	C C
P1_G G4	MHZXYYDM364	1	75	A A	A A	A G	A A	C C	C C
P3_G G4	MHZXYYDM365	1	55	A A	A A	A G	A A	C C	C C
P1_G G5	MHZXYYDM366	1	65	A A	A A	A G	A A	C C	C C
P3_G G5	MHZXYYDM367	1	61	A A	A A	A G	A A	C C	C C
P1_G G6	MHZXYYDM368	1	67	A A	A A	A G	A A	C C	C C
P3_G G6	MHZXYYDM369	1	59	A A	A A	A G	A A	C C	C C
P1_G G7	MHZXYYDM37	1	38	A A	A A	A G	A A	C C	C C
P3_G G7	MHZXYYDM370	1	66	A A	A A	A G	A A	C C	C C
P1_G G8	MHZXYYDM371	1	83	A A	A A	A G	A A	C C	C C
P3_G G8	MHZXYYDM372	1	63	A A	A A	A G	A A	C C	C C
P1_G G9	MHZXYYDM373	1	39	A A	A A	A G	A A	C C	C C
P3_G G9	MHZXYYDM374	1	50	A A	A A	A G	A A	C C	C C
P1_G G10	MHZXYYDM375	1	41	A A	A A	A G	A A	C C	C C
P3_G G10	MHZXYYDM376	1	85	A A	A A	A G	A A	C C	C C
P1_G G11	MHZXYYDM377	1	41	A A	A A	A G	A A	C C	C C
P3_G G11	MHZXYYDM378	1	30	A A	A A	A G	? ?	C C	C C
P1_G G12	MHZXYYDM379	1	88	A A	A A	A G	A A	C C	C C
P3_G G12	MHZXYYDM38	1	51	A A	A A	A G	A A	C C	C C
P2_G G1	MHZXYYDM380	1	79	A A	A A	A G	A A	C C	C C
P4_G G1	MHZXYYDM381	1	65	A A	A A	A G	A A	C C	C C
P2_G G2	MHZXYYDM382	1	68	A A	A A	A G	A A	C C	C C
P4_G G2	MHZXYYDM383	1	44	A A	A A	A G	A A	C C	C C
P2_G G3	MHZXYYDM384	1	51	A A	A A	A G	A A	C C	C C
P4_G G3	MHZXYYDM39	1	37	A A	A A	A G	A A	C C	C C
P2_G G4	MHZXYYDM4	1	42	A A	A A	A G	A A	C C	C C
P4_G G4	MHZXYYDM40	1	42	A A	A A	A G	A A	C C	C C
P2_G G5	MHZXYYDM41	1	59	A A	A A	A G	A A	C C	C C
P4_G G5	MHZXYYDM42	1	28	A A	A A	A G	A A	C C	C C
P2_G G6	MHZXYYDM43	1	63	A A	A A	A G	A A	C C	C C
P4_G G6	MHZXYYDM44	1	60	A A	A A	A G	A A	C C	C C
P2_G G7	MHZXYYDM45	1	49	A A	A A	A G	A A	C C	C C
P4_G G7	MHZXYYDM46	1	40	A A	A A	A G	A A	C C	C C
P2_G G8	MHZXYYDM47	1	42	A A	A A	A G	A A	C C	C C
P4_G G8	MHZXYYDM48	1	73	A A	A A	A G	A A	C C	C C
P2_G G9	MHZXYYDM49	1	61	A A	A A	A G	A A	C C	C C
P4_G G9	MHZXYYDM5	1	83	A A	A A	A G	A A	C C	C C
P2_G G10	MHZXYYDM50	1	73	A A	A A	A G	A A	C C	C C
P4_G G10	MHZXYYDM51	1	62	A A	A A	A G	A A	C C	C C
P2_G G11	MHZXYYDM52	1	60	A A	A A	A G	A A	C C	C C
P4_G G11	MHZXYYDM53	1	69	A A	A A	A G	A A	C C	C C
P2_G G12	MHZXYYDM54	1	61	A A	A A	A G	A A	C C	C C
P4_G G12	MHZXYYDM55	1	46	A A	A A	A G	A A	C C	C C
P1_H1	MHZXYYDM56	1	76	A A	A A	A G	A A	C C	C C
P3_H1	MHZXYYDM57	1	68	A A	A A	A G	A A	C C	C C
P1_H2	MHZXYYDM58	1	73	A A	A A	A G	A A	C C	C C
P3_H2	MHZXYYDM59	1	57	A A	A A	A G	A A	C C	C C
P1_H3	MHZXYYDM6	1	51	A A	A A	A G	A A	C C	C C
P3_H3	MHZXYYDM60	1	63	A A	A A	A G	A A	C C	C C
P1_H4	MHZXYYDM61	1	67	A A	A A	A G	A A	C C	C C
P3_H4	MHZXYYDM62	1	53	A A	A A	A G	A A	C C	C C
P1_H5	MHZXYYDM63	1	58	A A	A A	A G	? ?	C C	C C
P3_H5	MHZXYYDM64	1	79	A A	A A	A G	A A	C C	C C
P1_H6	MHZXYYDM65	1	62	A A	A A	A G	A A	C C	C C
P3_H6	MHZXYYDM66	1	53	A A	A A	A G	A A	C C	C C
P1_H7	MHZXYYDM67	1	74	A A	A A	A G	A A	C C	C C
P3_H7	MHZXYYDM68	1	60	A A	A A	A G	A A	C C	C C
P1_H8	MHZXYYDM69	1	66	A A	A A	A G	A A	C C	C C
P3_H8	MHZXYYDM7	1	66	A A	A A	A G	A A	C C	C C
P1_H9	MHZXYYDM70	1	43	A A	A A	A G	A A	C C	C C
P3_H9	MHZXYYDM71	1	52	A A	A A	A G	A A	C C	C C
P1_H10	MHZXYYDM72	1	70	A A	A A	A G	A A	C C	C C
P3_H10	MHZXYYDM73	1	46	A A	A A	A G	A A	C C	C C
P1_H11	MHZXYYDM74	1	62	A A	A A	A G	A A	C C	C C
P3_H11	MHZXYYDM75	1	43	A A	A A	A G	A A	C C	C C
P1_H12	MHZXYYDM76	1	68	A A	A A	A G	A A	C C	C C
P3_H12	MHZXYYDM77	1	49	A A	A A	A G	A A	C C	C C
P2_H1	MHZXYYDM78	1	67	A A	A A	A G	A A	C C	C C
P4_H1	MHZXYYDM79	1	64	A A	A A	A G	A A	C C	C C
P2_H2	MHZXYYDM8	1	57	A A	A A	A G	A A	C C	C C
P4_H2	MHZXYYDM80	1	41	A A	A A	A G	A A	C C	C C
P2_H3	MHZXYYDM81	1	67	A A	A A	A G	A A	C C	C C
P4_H3	MHZXYYDM82	1	45	A A	A A	A A	A A	C C	C C
P2_H4	MHZXYYDM83	1	64	A A	A A	A A	A A	C C	C C
P4_H4	MHZXYYDM84	1	77	A A	A A	A A	A A	C C	C C
P2_H5	MHZXYYDM85	1	65	A A	A A	A A	A A	C C	C C
P4_H5	MHZXYYDM86	1	40	A A	A A	A A	A A	C C	C C
P2_H6	MHZXYYDM87	1	61	A A	A A	A A	A A	C C	C C
P4_H6	MHZXYYDM88	1	54	A A	A A	A A	A A	C C	C C
P2_H7	MHZXYYDM89	1	88	A A	A A	A A	A A	C C	C C
P4_H7	MHZXYYDM9	1	54	A A	A A	A A	A A	C C	C C
P2_H8	MHZXYYDM90	1	60	A A	A A	A A	A A	C C	? ?
P4_H8	MHZXYYDM91	1	55	A A	A A	A A	A A	C C	C C
P2_H9	MHZXYYDM92	1	50	A A	A A	A A	A A	C C	C C
P4_H9	MHZXYYDM93	1	57	A A	? ?	A A	A A	C C	C C
P2_H10	MHZXYYDM94	1	64	A A	? ?	A A	A A	C C	C C
P4_H10	MHZXYYDM95	1	69	A A	? ?	A A	A A	C C	C C
P2_H11	MHZXYYDM96	1	39	A A	? ?	A A	A A	C C	C C
P4_H11	MHZXYYDM97	1	43	A A	? ?	A A	A A	C C	C C
P2_H12	MHZXYYDM98	1	66	A A	? ?	A A	A A	? ?	C C
P4_H12	MHZXYYDM99	1	22	? ?	? ?	A A	A A	C C	C C
